# Supplementary material for: Assessing the reproducibility of discriminant function analyses
Source: PeerJ. 2015 Aug 4;3:e1137. doi: 10.7717/peerj.1137 (PMC4540019; doi:10.7717/peerj.1137)
Supplement: Supplemental Information 1 [file peerj-03-1137-s001.zip]

Archive with 58 entries (43 files):
- DFA_reanalysis_script_and_examples/
- DFA_reanalysis_script_and_examples/.DS_Store
- __MACOSX/
- __MACOSX/DFA_reanalysis_script_and_examples/
- __MACOSX/DFA_reanalysis_script_and_examples/._.DS_Store
- DFA_reanalysis_script_and_examples/.Rhistory
- __MACOSX/DFA_reanalysis_script_and_examples/._.Rhistory
- DFA_reanalysis_script_and_examples/1997/
- DFA_reanalysis_script_and_examples/1997/Gugerli Plant Syst & Evol/
- DFA_reanalysis_script_and_examples/1997/Gugerli Plant Syst & Evol/extract_data.r
- __MACOSX/DFA_reanalysis_script_and_examples/1997/
- __MACOSX/DFA_reanalysis_script_and_examples/1997/Gugerli Plant Syst & Evol/
- __MACOSX/DFA_reanalysis_script_and_examples/1997/Gugerli Plant Syst & Evol/._extract_data.r
- DFA_reanalysis_script_and_examples/1997/Gugerli Plant Syst & Evol/GRAD.SYS
- __MACOSX/DFA_reanalysis_script_and_examples/1997/Gugerli Plant Syst & Evol/._GRAD.SYS
- DFA_reanalysis_script_and_examples/1997/Gugerli Plant Syst & Evol/infile.csv
- __MACOSX/DFA_reanalysis_script_and_examples/1997/Gugerli Plant Syst & Evol/._infile.csv
- __MACOSX/DFA_reanalysis_script_and_examples/1997/._Gugerli Plant Syst & Evol
- __MACOSX/DFA_reanalysis_script_and_examples/._1997
- DFA_reanalysis_script_and_examples/2009/
- DFA_reanalysis_script_and_examples/2009/Berzins et al Waterbirds/
- DFA_reanalysis_script_and_examples/2009/Berzins et al Waterbirds/BLGU 2007 DFA.syd.syd
- __MACOSX/DFA_reanalysis_script_and_examples/2009/
- __MACOSX/DFA_reanalysis_script_and_examples/2009/Berzins et al Waterbirds/
- __MACOSX/DFA_reanalysis_script_and_examples/2009/Berzins et al Waterbirds/._BLGU 2007 DFA.syd.syd
- DFA_reanalysis_script_and_examples/2009/Berzins et al Waterbirds/extract_data.r
- __MACOSX/DFA_reanalysis_script_and_examples/2009/Berzins et al Waterbirds/._extract_data.r
- DFA_reanalysis_script_and_examples/2009/Berzins et al Waterbirds/infile.csv
- __MACOSX/DFA_reanalysis_script_and_examples/2009/Berzins et al Waterbirds/._infile.csv
- __MACOSX/DFA_reanalysis_script_and_examples/2009/._Berzins et al Waterbirds
- __MACOSX/DFA_reanalysis_script_and_examples/._2009
- DFA_reanalysis_script_and_examples/2011/
- DFA_reanalysis_script_and_examples/2011/Dechaume-Moncharmont et al Auk/
- DFA_reanalysis_script_and_examples/2011/Dechaume-Moncharmont et al Auk/.Rhistory
- __MACOSX/DFA_reanalysis_script_and_examples/2011/
- __MACOSX/DFA_reanalysis_script_and_examples/2011/Dechaume-Moncharmont et al Auk/
- __MACOSX/DFA_reanalysis_script_and_examples/2011/Dechaume-Moncharmont et al Auk/._.Rhistory
- DFA_reanalysis_script_and_examples/2011/Dechaume-Moncharmont et al Auk/adultep.dat
- __MACOSX/DFA_reanalysis_script_and_examples/2011/Dechaume-Moncharmont et al Auk/._adultep.dat
- DFA_reanalysis_script_and_examples/2011/Dechaume-Moncharmont et al Auk/extract_data.r
- __MACOSX/DFA_reanalysis_script_and_examples/2011/Dechaume-Moncharmont et al Auk/._extract_data.r
- DFA_reanalysis_script_and_examples/2011/Dechaume-Moncharmont et al Auk/infile.csv
- __MACOSX/DFA_reanalysis_script_and_examples/2011/Dechaume-Moncharmont et al Auk/._infile.csv
- __MACOSX/DFA_reanalysis_script_and_examples/2011/._Dechaume-Moncharmont et al Auk
- __MACOSX/DFA_reanalysis_script_and_examples/._2011
- DFA_reanalysis_script_and_examples/Analyse repro results.r
- __MACOSX/DFA_reanalysis_script_and_examples/._Analyse repro results.r
- DFA_reanalysis_script_and_examples/DFA_reanalysis_batch.r
- __MACOSX/DFA_reanalysis_script_and_examples/._DFA_reanalysis_batch.r
- DFA_reanalysis_script_and_examples/README_Reanalysis_data_preparation_protocol.txt
- __MACOSX/DFA_reanalysis_script_and_examples/._README_Reanalysis_data_preparation_protocol.txt
- DFA_reanalysis_script_and_examples/README_Reanalysis_examples.txt
- __MACOSX/DFA_reanalysis_script_and_examples/._README_Reanalysis_examples.txt
- DFA_reanalysis_script_and_examples/Reanalysis_examples.txt
- __MACOSX/DFA_reanalysis_script_and_examples/._Reanalysis_examples.txt
- DFA_reanalysis_script_and_examples/Reanalysis_output_public.txt
- __MACOSX/DFA_reanalysis_script_and_examples/._Reanalysis_output_public.txt
- __MACOSX/._DFA_reanalysis_script_and_examples
