# Supplementary material for: Assessing the reproducibility of discriminant function analyses
Source: PeerJ. 2015 Aug 4;3:e1137. doi: 10.7717/peerj.1137 (PMC4540019; doi:10.7717/peerj.1137)
Supplement: Supplemental Information 1 [file peerj-03-1137-s001.zip › DFA_reanalysis_script_and_examples/1997/Gugerli Plant Syst & Evol/extract_data.r]

library(foreign)

thisdat=read.systat("GRAD.SYS")
write.csv(thisdat,"infile.csv",row.names=F)
