# Supplementary material for: Assessing the reproducibility of discriminant function analyses
Source: PeerJ. 2015 Aug 4;3:e1137. doi: 10.7717/peerj.1137 (PMC4540019; doi:10.7717/peerj.1137)
Supplement: Supplemental Information 1 [file peerj-03-1137-s001.zip › DFA_reanalysis_script_and_examples/1997/Gugerli Plant Syst & Evol/infile.csv]

NO	SHH	SHHG	LL	LW	LCG	INCR	NOFL	COLOR	SL	SW	SH	SHG	SCG	PL	PW	PN	POVER	FL	GPOS	STL	SPECMAC.	SPECNMAC	SPECN	SPECO1B5.	LLLOG	LWLOG	PLLOG	PWLOG	FLLOG	STLLOG	GSHH	GSHHG	GLL	GLW	GLCG	GINCR	GNOFL	GCOLOR	GSH	GSHG	GSCG	GPL	GPW	GPN	GPOVER	GFL	GGPOS	GSTL	GLLLOG
1	1.67	0	4.5	2.17	0	2	1	1	3.5	2	0	0	0	7.67	4.17	6.33	1	5.33	1	4.83	OPP	1	1.673351238	OPP	0.653212514	0.336459734	0.884795364	0.620136055	0.726727209	0.683947131	0.835	0	0.371111111	0.223333333	0	1	0	0	0	0	0	0.666666667	0.723333333	0.8325	0	0.714285714	0	0.837662338	0.48719737
2	1	0	3.5	1.83	0	2	1	1	3.17	2	0	0	0	8.67	3.5	6.33	2	4.67	1	4.67	OPP	1	1.541159072	OPP	0.544068044	0.26245109	0.938019097	0.544068044	0.669316881	0.669316881	0.5	0	0.148888889	0.11	0	1	0	0	0	0	0	0.888888889	0.5	0.8325	0.5	0.525714286	0	0.785714286	0.222925047
3	1.67	0	3.33	2	0	2	1	2	3.17	2.17	0	0	0	7.67	4	5	1	4.83	1	4.83	OPP	1	1.574846468	KOC	0.522444234	0.301029996	0.884795364	0.602059991	0.683947131	0.683947131	0.835	0	0.111111111	0.166666667	0	1	0	0.25	0	0	0	0.666666667	0.666666667	0.5	0	0.571428571	0	0.837662338	0.170567151
4	1	0	3.17	2	0	2	1	2	2.83	2	0	0	0	6.5	3	5	2	4.17	1	3.67	OPP	1	1.427916036	KOC	0.501059262	0.301029996	0.812913357	0.477121255	0.620136055	0.564666064	0.5	0	0.075555556	0.166666667	0	1	0	0.25	0	0	0	0.406666667	0.333333333	0.5	0.5	0.382857143	0	0.461038961	0.11878756
5	1.33	1	4.33	3.33	0.67	1	2	3	3.67	3.17	0.33	0.33	1	8.17	3.17	5	3	4.83	2	4.83	KOC	2	1.574846468	KOC	0.636487896	0.522444234	0.912222057	0.501059262	0.683947131	0.683947131	0.665	1	0.333333333	0.61	0.67	0.5	0.149925037	0.5	0.33	0.33	1	0.777777778	0.39	0.5	1	0.571428571	1	0.837662338	0.446701928
6	1	0	4.5	2.33	0	1	1	1	3.5	2.67	0	0	0	8.33	4.17	5	2	5.83	1	5.33	OPP	1	1.763017	OPP	0.653212514	0.367355921	0.920645001	0.620136055	0.765668555	0.726727209	0.5	0	0.371111111	0.276666667	0	0.5	0	0	0	0	0	0.813333333	0.723333333	0.5	0.5	0.857142857	0	1	0.48719737
7	1.67	1	4.5	3.33	1	0	3	3	3.83	2.5	1	1	1	6.83	3	5	3	4.83	1.33	3.83	KOC	2	1.574846468	KOC	0.653212514	0.522444234	0.834420704	0.477121255	0.683947131	0.583198774	0.835	1	0.371111111	0.61	1	0	0.299850075	0.5	1	1	1	0.48	0.333333333	0.5	1	0.571428571	0.33	0.512987013	0.48719737
8	1	0	3.5	2.17	0	2	1	1	3.33	2.17	0	0	0	7.67	3.67	7	1	4.83	1	4.33	OPP	1	1.574846468	OPP	0.544068044	0.336459734	0.884795364	0.564666064	0.683947131	0.636487896	0.5	0	0.148888889	0.223333333	0	1	0	0	0	0	0	0.666666667	0.556666667	1	0	0.571428571	0	0.675324675	0.222925047
9	1.33	1	5	3	1	0	2.67	5	3.33	2.33	1	1	1	6.5	2.67	5	3	3.33	2	2.5	BIF	3	1.202972304	BIF	0.698970004	0.477121255	0.812913357	0.426511261	0.522444234	0.397940009	0.665	1	0.482222222	0.5	1	0	0.250374813	1	1	1	1	0.406666667	0.223333333	0.5	1	0.142857143	1	0.081168831	0.597990325
10	1.67	0	4.5	2.5	1	1	1	2	3.83	2.67	0	0	1	8.83	4.67	5	3	4.67	1	4.17	OPP	1	1.541159072	KOC	0.653212514	0.397940009	0.945960704	0.669316881	0.669316881	0.620136055	0.835	0	0.371111111	0.333333333	1	0.5	0	0.25	0	0	1	0.924444444	0.89	0.5	1	0.525714286	0	0.623376623	0.48719737
11	1	0	3.67	2	0	2	1	2	3.33	2.17	0	0	0	5	3.33	5	3	3.33	1	3.33	OPP	1	1.202972304	KOC	0.564666064	0.301029996	0.698970004	0.522444234	0.522444234	0.522444234	0.5	0	0.186666667	0.166666667	0	1	0	0.25	0	0	0	0.073333333	0.443333333	0.5	1	0.142857143	0	0.350649351	0.272799187
12	1	0	5.67	3.67	0.33	1	3	4	3.17	2.5	0.33	0	1	6	3	5	2	3.75	1.67	3.33	BIF	3	1.32175584	KOC	0.753583059	0.564666064	0.77815125	0.477121255	0.574031268	0.522444234	0.5	0	0.631111111	0.723333333	0.33	0.5	0.299850075	0.75	0.33	0	1	0.295555556	0.333333333	0.5	0.5	0.262857143	0.67	0.350649351	0.730225324
13	1	0	4.17	2.17	0	2	1	1	3.17	2.33	0	0	0	6.83	3	5	1	4	1	3.67	OPP	1	1.386294361	OPP	0.620136055	0.336459734	0.834420704	0.477121255	0.602059991	0.564666064	0.5	0	0.297777778	0.223333333	0	1	0	0	0	0	0	0.48	0.333333333	0.5	0	0.334285714	0	0.461038961	0.407109092
14	1.33	1	5.83	3.83	1	0	5	5	3.33	2.5	1	1	1	4.75	2.5	5	3	3	2	2.67	BIF	3	1.098612289	BIF	0.765668555	0.583198774	0.67669361	0.397940009	0.477121255	0.426511261	0.665	1	0.666666667	0.776666667	1	0	0.59970015	1	1	1	1	0.017777778	0.166666667	0.5	1	0.048571429	1	0.136363636	0.759488026
15	2	0	3	2	0	2	1	2	3.17	2.17	0	0	0	6.75	4	5	2	4.25	1	4.17	OPP	1	1.446918983	KOC	0.477121255	0.301029996	0.829303773	0.602059991	0.62838893	0.620136055	1	0	0.037777778	0.166666667	0	1	0	0.25	0	0	0	0.462222222	0.666666667	0.5	0.5	0.405714286	0	0.623376623	0.060826283
16	0.67	0	3	2.33	0	2	1	1	3.33	2.67	0	0	0	6.5	3.33	6.33	2	3.83	1	3.33	OPP	1	1.342864803	OPP	0.477121255	0.367355921	0.812913357	0.522444234	0.583198774	0.522444234	0.335	0	0.037777778	0.276666667	0	1	0	0	0	0	0	0.406666667	0.443333333	0.8325	0.5	0.285714286	0	0.350649351	0.060826283
17	1	1	5	3	1	1	1.67	5	3	2.33	1	1	1	6	2.5	3	3	3.33	2	3.33	BIF	3	1.202972304	BIF	0.698970004	0.477121255	0.77815125	0.397940009	0.522444234	0.522444234	0.5	1	0.482222222	0.5	1	0.5	0.100449775	1	1	1	1	0.295555556	0.166666667	0	1	0.142857143	1	0.350649351	0.597990325
18	1	1	5.33	3.33	1	1	4.33	5	3.17	2	1	1	1	5.83	2	3	3	3	2	2.83	BIF	3	1.098612289	BIF	0.726727209	0.522444234	0.765668555	0.301029996	0.477121255	0.451786436	0.5	1	0.555555556	0.61	1	0.5	0.499250375	1	1	1	1	0.257777778	0	0	1	0.048571429	1	0.188311688	0.665199053
19	1.33	1	6.17	4	1	0	5	5	3.67	2.67	1	1	1	6	2.67	5	3	3.5	2	3.5	BIF	3	1.252762968	BIF	0.790285164	0.602059991	0.77815125	0.426511261	0.544068044	0.544068044	0.665	1	0.742222222	0.833333333	1	0	0.59970015	1	1	1	1	0.295555556	0.223333333	0.5	1	0.191428571	1	0.405844156	0.819092407
20	1.5	1	5.25	3	1	1	6.5	4	3.25	2.75	1	1	1	6.25	2	3	3	3	2	3	BIF	3	1.098612289	KOC	0.720159303	0.477121255	0.795880017	0.301029996	0.477121255	0.477121255	0.75	1	0.537777778	0.5	1	0.5	0.824587706	0.75	1	1	1	0.351111111	0	0	1	0.048571429	1	0.243506494	0.649296134
21	1	1	5.17	3.5	1	0	5.33	4	3.17	2.5	1	1	1	6	2.83	5	3	3.17	2	3.17	BIF	3	1.153731588	KOC	0.713490543	0.544068044	0.77815125	0.451786436	0.501059262	0.501059262	0.5	1	0.52	0.666666667	1	0	0.649175412	0.75	1	1	1	0.295555556	0.276666667	0.5	1	0.097142857	1	0.298701299	0.633149015
22	1	1	4.5	3.33	1	0	5.33	2	2.83	2.33	1	1	1	5	2.25	3.67	3	3	2	2.75	OPP	1	1.098612289	KOC	0.653212514	0.522444234	0.698970004	0.352182518	0.477121255	0.439332694	0.5	1	0.371111111	0.61	1	0	0.649175412	0.25	1	1	1	0.073333333	0.083333333	0.1675	1	0.048571429	1	0.162337662	0.48719737
23	1	1	5.83	3.17	1	0	6	5	3.33	2.17	1	1	1	6.5	2.33	4.33	3	3.5	2	3.17	BIF	3	1.252762968	BIF	0.765668555	0.501059262	0.812913357	0.367355921	0.544068044	0.501059262	0.5	1	0.666666667	0.556666667	1	0	0.749625187	1	1	1	1	0.406666667	0.11	0.3325	1	0.191428571	1	0.298701299	0.759488026
24	1.33	1	5.83	3.33	1	0	3.67	4	3.33	2.67	1	1	1	7	2.5	5	3	4	2	3.5	BIF	3	3	KOC	0.765668555	0.522444234	0.84509804	0.397940009	0.602059991	0.544068044	0.665	1	0.666666667	0.61	1	0	0.40029985	0.75	1	1	1	0.517777778	0.166666667	0.5	1	0.334285714	1	0.405844156	0.759488026
25	1	1	5.83	4	1	0	4.33	5	3.33	2.17	1	1	1	7	2.67	5	3	3.67	2	3.17	BIF	3	1.300191662	BIF	0.765668555	0.602059991	0.84509804	0.426511261	0.564666064	0.501059262	0.5	1	0.666666667	0.833333333	1	0	0.499250375	1	1	1	1	0.517777778	0.223333333	0.5	1	0.24	1	0.298701299	0.759488026
26	1	1	6.67	4.5	1	0	5.33	4	3.33	2.33	1	1	1	7.33	2.5	5	3	4	2	3.5	BIF	3	1.386294361	KOC	0.824125834	0.653212514	0.865103975	0.397940009	0.602059991	0.544068044	0.5	1	0.853333333	1	1	0	0.649175412	0.75	1	1	1	0.591111111	0.166666667	0.5	1	0.334285714	1	0.405844156	0.901031075
27	1	1	4	2.17	0.33	1	1	2	3.83	2.33	0	0	0.67	8.17	4.83	5.67	1	5.83	1	4.33	OPP	1	1.763017	KOC	0.602059991	0.336459734	0.912222057	0.683947131	0.765668555	0.636487896	0.5	1	0.26	0.223333333	0.33	0.5	0	0.25	0	0	0.67	0.777777778	0.943333333	0.6675	0	0.857142857	0	0.675324675	0.363341383
28	2	1	6.5	3.17	1	1	4.33	4	3.33	2.5	1	1	1	6.5	2.33	3	3	3.5	2	3.33	BIF	3	1.252762968	KOC	0.812913357	0.501059262	0.812913357	0.367355921	0.544068044	0.522444234	1	1	0.815555556	0.556666667	1	0.5	0.499250375	0.75	1	1	1	0.406666667	0.11	0	1	0.191428571	1	0.350649351	0.873882219
29	2	1	3.83	2.33	0	2	1.33	1	3	2.17	1	1	1	7.17	3	5	1	5.17	1	4	OPP	1	1.642872689	OPP	0.583198774	0.367355921	0.855519156	0.477121255	0.713490543	0.602059991	1	1	0.222222222	0.276666667	0	1	0.049475262	0	1	1	1	0.555555556	0.333333333	0.5	0	0.668571429	0	0.568181818	0.317672576
30	2	1	4.5	3	1	2	3	4	2.67	2.17	1	1	1	5.5	2.5	3	3	3.5	2	3.17	BIF	3	1.252762968	KOC	0.653212514	0.477121255	0.740362689	0.397940009	0.544068044	0.501059262	1	1	0.371111111	0.5	1	1	0.299850075	0.75	1	1	1	0.184444444	0.166666667	0	1	0.191428571	1	0.298701299	0.48719737
31	1.67	1	3.83	2.5	0.67	2	1.67	2	3.17	2.5	1	1	1	6.83	3	5	2	4.5	1.33	4.17	OPP	1	1.504077397	KOC	0.583198774	0.397940009	0.834420704	0.477121255	0.653212514	0.620136055	0.835	1	0.222222222	0.333333333	0.67	1	0.100449775	0.25	1	1	1	0.48	0.333333333	0.5	0.5	0.477142857	0.33	0.623376623	0.317672576
32	1.67	1	5.5	3.33	1	1	4.67	5	3.33	2.5	1	1	1	7.67	3	3.67	3	4	1.67	3	BIF	3	1.386294361	BIF	0.740362689	0.522444234	0.884795364	0.477121255	0.602059991	0.477121255	0.835	1	0.593333333	0.61	1	0.5	0.550224888	1	1	1	1	0.666666667	0.333333333	0.1675	1	0.334285714	0.67	0.243506494	0.698214745
33	2	1	4	2.5	0.67	1	1.67	3	3	2.17	1	1	1	7	3.3	5	2	4	2	4.17	KOC	2	2	KOC	0.602059991	0.397940009	0.84509804	0.51851394	0.602059991	0.620136055	1	1	0.26	0.333333333	0.67	0.5	0.100449775	0.5	1	1	1	0.517777778	0.433333333	0.5	0.5	0.334285714	1	0.623376623	0.363341383
34	1.33	1	7.33	3.83	1	0	5.67	5	3.33	2.33	1	1	1	7.67	2.5	3	3	4	2	3.33	BIF	3	1.386294361	BIF	0.865103975	0.583198774	0.884795364	0.397940009	0.602059991	0.522444234	0.665	1	1	0.776666667	1	0	0.700149925	1	1	1	1	0.666666667	0.166666667	0	1	0.334285714	1	0.350649351	1.000251755
35	2	1	5.5	4	1	1	6.67	5	2.83	2	1	1	1	6	2	3	3	3	2	2.33	BIF	3	1.098612289	BIF	0.740362689	0.602059991	0.77815125	0.301029996	0.477121255	0.367355921	1	1	0.593333333	0.833333333	1	0.5	0.850074963	1	1	1	1	0.295555556	0	0	1	0.048571429	1	0.025974026	0.698214745
36	1	0	4	2.5	0	2	1	2	3.17	2.33	0	0	0	9.17	3.67	5	1	5.83	1	4.33	OPP	1	1.763017	KOC	0.602059991	0.397940009	0.962369336	0.564666064	0.765668555	0.636487896	0.5	0	0.26	0.333333333	0	1	0	0.25	0	0	0	1	0.556666667	0.5	0	0.857142857	0	0.675324675	0.363341383
37	1.67	1	6.17	3.83	1	0	7.33	4	3.17	2.33	1	1	1	6.17	2.67	5	3	3.83	2	3	BIF	3	1.342864803	KOC	0.790285164	0.583198774	0.790285164	0.426511261	0.583198774	0.477121255	0.835	1	0.742222222	0.776666667	1	0	0.949025487	0.75	1	1	1	0.333333333	0.223333333	0.5	1	0.285714286	1	0.243506494	0.819092407
38	2	1	4.5	2.5	0.33	2	2.33	3	3.17	2	1	1	1	6.83	3.5	5	2	4.33	1	3.83	KOC	2	1.465567542	KOC	0.653212514	0.397940009	0.834420704	0.544068044	0.636487896	0.583198774	1	1	0.371111111	0.333333333	0.33	1	0.1994003	0.5	1	1	1	0.48	0.5	0.5	0.5	0.428571429	0	0.512987013	0.48719737
39	1.67	1	4.83	3.5	1	0	4.67	4	3.17	2.67	1	1	1	5	3.33	5	3	3.17	2	2.5	BIF	3	1.153731588	KOC	0.683947131	0.544068044	0.698970004	0.522444234	0.501059262	0.397940009	0.835	1	0.444444444	0.666666667	1	0	0.550224888	0.75	1	1	1	0.073333333	0.443333333	0.5	1	0.097142857	1	0.081168831	0.561615329
40	2	1	4.25	3	1	2	2	3	3.75	2.25	0	0	1	7.25	3	5	3	4.25	1	4	KOC	2	1.446918983	KOC	0.62838893	0.477121255	0.860338007	0.477121255	0.62838893	0.602059991	1	1	0.315555556	0.5	1	1	0.149925037	0.5	0	0	1	0.573333333	0.333333333	0.5	1	0.405714286	0	0.568181818	0.42709184
41	2	0	3.5	2	0	2	1	2	3	2	0	0	0	7.33	3.67	5	1	4.5	1	4.17	OPP	1	1.504077397	KOC	0.544068044	0.301029996	0.865103975	0.564666064	0.653212514	0.620136055	1	0	0.148888889	0.166666667	0	1	0	0.25	0	0	0	0.591111111	0.556666667	0.5	0	0.477142857	0	0.623376623	0.222925047
42	1	0	3.33	1.83	0	2	1	2	2.83	2	0	0	0	6.67	3.17	5	2	5	1	3.83	OPP	1	1.609437912	KOC	0.522444234	0.26245109	0.824125834	0.501059262	0.698970004	0.583198774	0.5	0	0.111111111	0.11	0	1	0	0.25	0	0	0	0.444444444	0.39	0.5	0.5	0.62	0	0.512987013	0.170567151
43	1	1	4.67	2.33	0	2	1.33	3	3.17	2.33	1	1	1	7.67	3.5	5	2	4.75	1	3.67	KOC	2	1.558144618	KOC	0.669316881	0.367355921	0.884795364	0.544068044	0.67669361	0.564666064	0.5	1	0.408888889	0.276666667	0	1	0.049475262	0.5	1	1	1	0.666666667	0.5	0.5	0.5	0.548571429	0	0.461038961	0.526190994
44	0	0	3.5	2.17	0	2	1	3	3	2.33	0	0	1	7	3.83	5	2	4.5	1	3.83	KOC	2	1.504077397	KOC	0.544068044	0.336459734	0.84509804	0.583198774	0.653212514	0.583198774	0	0	0.148888889	0.223333333	0	1	0	0.5	0	0	1	0.517777778	0.61	0.5	0.5	0.477142857	0	0.512987013	0.222925047
45	0.33	0	2.83	1.67	0	2	1	1	2.33	1.83	0	0	0	6	3.17	5	1	5	1	4.5	OPP	1	1.609437912	OPP	0.451786436	0.222716471	0.77815125	0.501059262	0.698970004	0.653212514	0.165	0	0	0.056666667	0	1	0	0	0	0	0	0.295555556	0.39	0.5	0	0.62	0	0.730519481	0
46	1.33	1	4.5	2.5	1	2	1.33	3	2.83	2.17	1	1	1	8.33	3.17	5	2	4.33	1.33	3.83	KOC	2	1.465567542	KOC	0.653212514	0.397940009	0.920645001	0.501059262	0.636487896	0.583198774	0.665	1	0.371111111	0.333333333	1	1	0.049475262	0.5	1	1	1	0.813333333	0.39	0.5	0.5	0.428571429	0.33	0.512987013	0.48719737
47	1	0	3.83	2.17	0	2	1	1	2.83	2.17	0	0	0	7.33	3.33	5.67	2	5.83	1	3.83	OPP	1	1.763017	OPP	0.583198774	0.336459734	0.865103975	0.522444234	0.765668555	0.583198774	0.5	0	0.222222222	0.223333333	0	1	0	0	0	0	0	0.591111111	0.443333333	0.6675	0.5	0.857142857	0	0.512987013	0.317672576
48	0	0	3	1.67	0	2	1	2	2.5	1.83	0	0	0	7	4	5.67	2	4.5	1	3.67	OPP	1	1.504077397	KOC	0.477121255	0.222716471	0.84509804	0.602059991	0.653212514	0.564666064	0	0	0.037777778	0.056666667	0	1	0	0.25	0	0	0	0.517777778	0.666666667	0.6675	0.5	0.477142857	0	0.461038961	0.060826283
49	1.67	1	3.5	2.17	0.67	1	2.33	4	2.67	2	1	1	1	6.33	3	4.67	3	4.67	1	3.33	BIF	3	1.541159072	KOC	0.544068044	0.336459734	0.80140371	0.477121255	0.669316881	0.522444234	0.835	1	0.148888889	0.223333333	0.67	0.5	0.1994003	0.75	1	1	1	0.368888889	0.333333333	0.4175	1	0.525714286	0	0.350649351	0.222925047
50	1	1	4.5	3.33	1	0	7.33	5	2.17	2.17	1	1	1	4.67	2	3	3	3	2	2.33	BIF	3	1.098612289	BIF	0.653212514	0.522444234	0.669316881	0.301029996	0.477121255	0.367355921	0.5	1	0.371111111	0.61	1	0	0.949025487	1	1	1	1	0	0	0	1	0.048571429	1	0.025974026	0.48719737
51	2	1	5.17	3.5	1	2	5	3	2.83	2.33	1	1	1	6.33	2.83	4.33	3	3.83	2	3.17	KOC	2	1.342864803	KOC	0.713490543	0.544068044	0.80140371	0.451786436	0.583198774	0.501059262	1	1	0.52	0.666666667	1	1	0.59970015	0.5	1	1	1	0.368888889	0.276666667	0.3325	1	0.285714286	1	0.298701299	0.633149015
52	2	1	4.33	2.33	0.33	2	2.67	4	2.33	2.17	1	1	1	6.5	2.83	4.33	3	4.17	2	3.5	BIF	3	1.427916036	KOC	0.636487896	0.367355921	0.812913357	0.451786436	0.620136055	0.544068044	1	1	0.333333333	0.276666667	0.33	1	0.250374813	0.75	1	1	1	0.406666667	0.276666667	0.3325	1	0.382857143	1	0.405844156	0.446701928
53	1.67	1	4.33	3	1	1	3	5	3	2.33	1	1	1	6.17	3	5	3	3.33	2	3.5	BIF	3	1.202972304	BIF	0.636487896	0.477121255	0.790285164	0.477121255	0.522444234	0.544068044	0.835	1	0.333333333	0.5	1	0.5	0.299850075	1	1	1	1	0.333333333	0.333333333	0.5	1	0.142857143	1	0.405844156	0.446701928
54	1.33	1	5.83	3.5	1	1	5	5	3	2.5	1	1	1	6.83	2.5	5	3	3.67	2	3.33	BIF	3	1.300191662	BIF	0.765668555	0.544068044	0.834420704	0.397940009	0.564666064	0.522444234	0.665	1	0.666666667	0.666666667	1	0.5	0.59970015	1	1	1	1	0.48	0.166666667	0.5	1	0.24	1	0.350649351	0.759488026
55	1.67	0	3.17	2	0	2	1	2	2.83	1.83	0	0	0	6.33	2.83	5	3	5	1	4.83	OPP	1	1.609437912	KOC	0.501059262	0.301029996	0.80140371	0.451786436	0.698970004	0.683947131	0.835	0	0.075555556	0.166666667	0	1	0	0.25	0	0	0	0.368888889	0.276666667	0.5	1	0.62	0	0.837662338	0.11878756
56	2	1	4.83	2.5	1	2	1.33	4	3.5	2.33	1	1	1	6.67	3.33	5	3	3.67	1.67	4.5	BIF	3	1.300191662	KOC	0.683947131	0.397940009	0.824125834	0.522444234	0.564666064	0.653212514	1	1	0.444444444	0.333333333	1	1	0.049475262	0.75	1	1	1	0.444444444	0.443333333	0.5	1	0.24	0.67	0.730519481	0.561615329
59	2	0	3.5	1.67	0	2	1	2	2.5	2	0	0	0	6.5	2.83	5	3	4.33	1	4.17	OPP	1	1.465567542	KOC	0.544068044	0.222716471	0.812913357	0.451786436	0.636487896	0.620136055	1	0	0.148888889	0.056666667	0	1	0	0.25	0	0	0	0.406666667	0.276666667	0.5	1	0.428571429	0	0.623376623	0.222925047
60	1.33	1	5.17	3	1	0	3.33	3	2.83	2.17	1	1	1	6.33	2.67	4.33	3	3.67	2	3.5	KOC	2	1.300191662	KOC	0.713490543	0.477121255	0.80140371	0.426511261	0.564666064	0.544068044	0.665	1	0.52	0.5	1	0	0.349325337	0.5	1	1	1	0.368888889	0.223333333	0.3325	1	0.24	1	0.405844156	0.633149015
61	1	0	3.83	1.5	0	2	1	1	2.5	2	0	0	0	6.67	3.67	5.67	2	5.17	1	3.83	OPP	1	1.642872689	OPP	0.583198774	0.176091259	0.824125834	0.564666064	0.713490543	0.583198774	0.5	0	0.222222222	0	0	1	0	0	0	0	0	0.444444444	0.556666667	0.6675	0.5	0.668571429	0	0.512987013	0.317672576
62	2	1	4.33	2.67	0.67	2	1.67	3	2.5	2	1	1	1	6.5	2.83	5	3	4	1.33	4.17	KOC	2	1.386294361	KOC	0.636487896	0.426511261	0.812913357	0.451786436	0.602059991	0.620136055	1	1	0.333333333	0.39	0.67	1	0.100449775	0.5	1	1	1	0.406666667	0.276666667	0.5	1	0.334285714	0.33	0.623376623	0.446701928
63	1.67	1	6.5	4.17	1	0	7.67	4	2.83	2.83	1	1	1	5.5	2.5	5	3	3	2	3	BIF	3	1.098612289	KOC	0.812913357	0.620136055	0.740362689	0.397940009	0.477121255	0.477121255	0.835	1	0.815555556	0.89	1	0	1	0.75	1	1	1	0.184444444	0.166666667	0.5	1	0.048571429	1	0.243506494	0.873882219
64	1.33	1	5.83	3.5	1	0	5	4	2.33	2.5	1	1	1	5	2.33	3.33	3	3	2	2.33	BIF	3	1.098612289	KOC	0.765668555	0.544068044	0.698970004	0.367355921	0.477121255	0.367355921	0.665	1	0.666666667	0.666666667	1	0	0.59970015	0.75	1	1	1	0.073333333	0.11	0.0825	1	0.048571429	1	0.025974026	0.759488026
65	1.33	1	5.17	3.5	1	0	5.33	5	2.5	2.83	1	1	1	6	2.67	5	3	3	2	3.17	BIF	3	1.098612289	BIF	0.713490543	0.544068044	0.77815125	0.426511261	0.477121255	0.501059262	0.665	1	0.52	0.666666667	1	0	0.649175412	1	1	1	1	0.295555556	0.223333333	0.5	1	0.048571429	1	0.298701299	0.633149015
66	1.33	1	6.5	4	1	0	3.67	5	2.83	2.83	1	1	1	5.75	2.5	5	3	3	2	2.25	BIF	3	1.098612289	BIF	0.812913357	0.602059991	0.759667845	0.397940009	0.477121255	0.352182518	0.665	1	0.815555556	0.833333333	1	0	0.40029985	1	1	1	1	0.24	0.166666667	0.5	1	0.048571429	1	0	0.873882219
67	1.33	1	5.17	3.33	1	0	3.67	4	2.5	2.5	1	1	1	6.33	2.33	4.33	3	3.33	1.67	3.33	BIF	3	1.202972304	KOC	0.713490543	0.522444234	0.80140371	0.367355921	0.522444234	0.522444234	0.665	1	0.52	0.61	1	0	0.40029985	0.75	1	1	1	0.368888889	0.11	0.3325	1	0.142857143	0.67	0.350649351	0.633149015
68	1.33	1	5	3	1	0	2.33	4	2.33	1.83	1	1	1	5.83	2.33	4.33	3	3	1.67	3.17	BIF	3	1.098612289	KOC	0.698970004	0.477121255	0.765668555	0.367355921	0.477121255	0.501059262	0.665	1	0.482222222	0.5	1	0	0.1994003	0.75	1	1	1	0.257777778	0.11	0.3325	1	0.048571429	0.67	0.298701299	0.597990325
69	1.67	1	5.5	3.33	1	0	3.33	4	2.67	2.33	1	1	1	5.83	2.33	5	3	3.33	2	3.67	BIF	3	1.202972304	KOC	0.740362689	0.522444234	0.765668555	0.367355921	0.522444234	0.564666064	0.835	1	0.593333333	0.61	1	0	0.349325337	0.75	1	1	1	0.257777778	0.11	0.5	1	0.142857143	1	0.461038961	0.698214745
71	1	1	5.5	2.83	1	0	5	3	2.83	2.17	1	1	1	6.67	2	3	3	3.83	1.67	3.83	KOC	2	1.342864803	KOC	0.740362689	0.451786436	0.824125834	0.301029996	0.583198774	0.583198774	0.5	1	0.593333333	0.443333333	1	0	0.59970015	0.5	1	1	1	0.444444444	0	0	1	0.285714286	0.67	0.512987013	0.698214745
72	1.67	1	5.17	3.83	1	1	3.33	4	2.67	2.67	1	1	1	6.17	2.67	5	3	3	2	3	BIF	3	1.098612289	KOC	0.713490543	0.583198774	0.790285164	0.426511261	0.477121255	0.477121255	0.835	1	0.52	0.776666667	1	0.5	0.349325337	0.75	1	1	1	0.333333333	0.223333333	0.5	1	0.048571429	1	0.243506494	0.633149015
73	1.67	1	4.83	3.33	1	0	2.33	3	3	2.67	1	1	1	7.33	2.83	5	3	5.5	2	4	KOC	2	1.704748092	KOC	0.683947131	0.522444234	0.865103975	0.451786436	0.740362689	0.602059991	0.835	1	0.444444444	0.61	1	0	0.1994003	0.5	1	1	1	0.591111111	0.276666667	0.5	1	0.762857143	1	0.568181818	0.561615329
74	1.67	1	7.17	4.33	1	0	5	4	3	2.67	1	1	1	7.5	3	5.67	3	4	2	3.5	BIF	3	1.386294361	KOC	0.855519156	0.636487896	0.875061263	0.477121255	0.602059991	0.544068044	0.835	1	0.964444444	0.943333333	1	0	0.59970015	0.75	1	1	1	0.628888889	0.333333333	0.6675	1	0.334285714	1	0.405844156	0.97704396
75	1	0	4	2	0	1	1	1	2.5	2.33	0	0	0	8.17	3.83	5	2	5.5	1	5.17	OPP	1	1.704748092	OPP	0.602059991	0.301029996	0.912222057	0.583198774	0.740362689	0.713490543	0.5	0	0.26	0.166666667	0	0.5	0	0	0	0	0	0.777777778	0.61	0.5	0.5	0.762857143	0	0.948051948	0.363341383
76	1	0	4.33	2.5	0	2	1	2	3.17	2.5	0	0	0	8	5	5	1	4.75	1	4.25	OPP	1	1.558144618	KOC	0.636487896	0.397940009	0.903089987	0.698970004	0.67669361	0.62838893	0.5	0	0.333333333	0.333333333	0	1	0	0.25	0	0	0	0.74	1	0.5	0	0.548571429	0	0.649350649	0.446701928
77	0.67	0	4	2.33	0	2	1	2	3	2.5	0	0	0	6.83	4.33	5.67	1	4.5	1	3.75	OPP	1	1.504077397	KOC	0.602059991	0.367355921	0.834420704	0.636487896	0.653212514	0.574031268	0.335	0	0.26	0.276666667	0	1	0	0.25	0	0	0	0.48	0.776666667	0.6675	0	0.477142857	0	0.487012987	0.363341383
78	0.67	0	4.17	2.33	0	2	1	2	3.17	3	0	0	0	6.83	4.5	5.67	1	4.5	1	3.83	OPP	1	1.504077397	KOC	0.620136055	0.367355921	0.834420704	0.653212514	0.653212514	0.583198774	0.335	0	0.297777778	0.276666667	0	1	0	0.25	0	0	0	0.48	0.833333333	0.6675	0	0.477142857	0	0.512987013	0.407109092
79	0.33	0	4.5	2.33	0	2	1	1	3.17	2.83	0	0	0	7.67	4.67	6.33	1	5.67	1	4.5	OPP	1	1.735189118	OPP	0.653212514	0.367355921	0.884795364	0.669316881	0.753583059	0.653212514	0.165	0	0.371111111	0.276666667	0	1	0	0	0	0	0	0.666666667	0.89	0.8325	0	0.811428571	0	0.730519481	0.48719737
80	1	0	4.67	2.33	0	2	1	1	3.17	2.83	0	0	0	8.67	4.83	5	1	5.67	1	5	OPP	1	1.735189118	OPP	0.669316881	0.367355921	0.938019097	0.683947131	0.753583059	0.698970004	0.5	0	0.408888889	0.276666667	0	1	0	0	0	0	0	0.888888889	0.943333333	0.5	0	0.811428571	0	0.892857143	0.526190994
81	1.67	1	6.17	3.83	1	1	5.33	4	2.67	2.67	1	1	1	6.33	2.33	5	3	3	2	2.5	BIF	3	1.098612289	KOC	0.790285164	0.583198774	0.80140371	0.367355921	0.477121255	0.397940009	0.835	1	0.742222222	0.776666667	1	0.5	0.649175412	0.75	1	1	1	0.368888889	0.11	0.5	1	0.048571429	1	0.081168831	0.819092407
82	1	1	5.17	2.83	1	0	2.33	4	2.33	2	1	1	1	6.33	2.5	5	3	3.5	2	3.5	BIF	3	1.252762968	KOC	0.713490543	0.451786436	0.80140371	0.397940009	0.544068044	0.544068044	0.5	1	0.52	0.443333333	1	0	0.1994003	0.75	1	1	1	0.368888889	0.166666667	0.5	1	0.191428571	1	0.405844156	0.633149015
83	2	1	5.83	3.83	1	0	5.67	5	2.5	2.5	1	1	1	6.33	2.33	4.33	3	3.17	2	2.5	BIF	3	1.153731588	BIF	0.765668555	0.583198774	0.80140371	0.367355921	0.501059262	0.397940009	1	1	0.666666667	0.776666667	1	0	0.700149925	1	1	1	1	0.368888889	0.11	0.3325	1	0.097142857	1	0.081168831	0.759488026
84	2	1	6.33	3.67	1	0	4.33	4	2.5	2.67	1	1	1	6.67	3	3.67	3	3.33	2	3.5	BIF	3	1.202972304	KOC	0.80140371	0.564666064	0.824125834	0.477121255	0.522444234	0.544068044	1	1	0.777777778	0.723333333	1	0	0.499250375	0.75	1	1	1	0.444444444	0.333333333	0.1675	1	0.142857143	1	0.405844156	0.846013826
85	1.33	1	6.67	3.83	1	0	3	4	2.83	2.67	1	1	1	6	2.5	5	3	3.33	2	3.67	BIF	3	1.202972304	KOC	0.824125834	0.583198774	0.77815125	0.397940009	0.522444234	0.564666064	0.665	1	0.853333333	0.776666667	1	0	0.299850075	0.75	1	1	1	0.295555556	0.166666667	0.5	1	0.142857143	1	0.461038961	0.901031075
86	2	0	3.67	2.17	0	2	1	1	2.5	2.33	0	0	0	8	3.83	7	2	6.33	1	4.33	OPP	1	1.845300236	OPP	0.564666064	0.336459734	0.903089987	0.583198774	0.80140371	0.636487896	1	0	0.186666667	0.223333333	0	1	0	0	0	0	0	0.74	0.61	1	0.5	1	0	0.675324675	0.272799187
87	1	1	5.83	3.67	1	0	4.67	5	2.33	2.83	1	1	1	6.17	2.5	3	3	2.83	2	3.5	BIF	3	1.040276712	BIF	0.765668555	0.564666064	0.790285164	0.397940009	0.451786436	0.544068044	0.5	1	0.666666667	0.723333333	1	0	0.550224888	1	1	1	1	0.333333333	0.166666667	0	1	0	1	0.405844156	0.759488026
88	2	1	5	3	1	2	2	3	2.67	2.5	0	0	1	8	3.5	5	3	4	1.33	4.33	KOC	2	1.386294361	KOC	0.698970004	0.477121255	0.903089987	0.544068044	0.602059991	0.636487896	1	1	0.482222222	0.5	1	1	0.149925037	0.5	0	0	1	0.74	0.5	0.5	1	0.334285714	0.33	0.675324675	0.597990325
89	1	1	5	3	1	0	4	5	2.5	2.5	1	1	1	6.5	2.67	4.33	3	3.5	2	2.83	BIF	3	1.252762968	BIF	0.698970004	0.477121255	0.812913357	0.426511261	0.544068044	0.451786436	0.5	1	0.482222222	0.5	1	0	0.449775112	1	1	1	1	0.406666667	0.223333333	0.3325	1	0.191428571	1	0.188311688	0.597990325
90	0	0	3.67	2	0	2	1	3	2.5	2.17	0	0	0	8.67	2.83	5	2	4.5	1	4	KOC	2	1.504077397	KOC	0.564666064	0.301029996	0.938019097	0.451786436	0.653212514	0.602059991	0	0	0.186666667	0.166666667	0	1	0	0.5	0	0	0	0.888888889	0.276666667	0.5	0.5	0.477142857	0	0.568181818	0.272799187
91	1.67	1	4.67	3	1	0	3	4	2.5	2.5	1	1	1	6	3	5	3	3.5	2	3.67	BIF	3	1.252762968	KOC	0.669316881	0.477121255	0.77815125	0.477121255	0.544068044	0.564666064	0.835	1	0.408888889	0.5	1	0	0.299850075	0.75	1	1	1	0.295555556	0.333333333	0.5	1	0.191428571	1	0.461038961	0.526190994
92	1.33	0	4.83	2.5	0	2	1	1	3	2.67	0	0	0	8.17	4.17	5	1	5.5	1	5	OPP	1	1.704748092	OPP	0.683947131	0.397940009	0.912222057	0.620136055	0.740362689	0.698970004	0.665	0	0.444444444	0.333333333	0	1	0	0	0	0	0	0.777777778	0.723333333	0.5	0	0.762857143	0	0.892857143	0.561615329
93	0.33	0	3.67	2.17	0	2	1	2	2.83	2.33	0	0	0	6.83	3.17	5	1	4.5	1	4.25	OPP	1	1.504077397	KOC	0.564666064	0.336459734	0.834420704	0.501059262	0.653212514	0.62838893	0.165	0	0.186666667	0.223333333	0	1	0	0.25	0	0	0	0.48	0.39	0.5	0	0.477142857	0	0.649350649	0.272799187
94	1.33	0	4.17	2.33	0	2	1	1	3.17	2.5	0	0	0	8.83	5	5.33	1	6.17	1	4.67	OPP	1	1.819698838	OPP	0.620136055	0.367355921	0.945960704	0.698970004	0.790285164	0.669316881	0.665	0	0.297777778	0.276666667	0	1	0	0	0	0	0	0.924444444	1	0.5825	0	0.954285714	0	0.785714286	0.407109092
95	1.67	0	4.33	2.5	1	2	1.33	3	2.67	2.5	0	0	1	8	3.83	5	2	5.17	1.33	4.67	KOC	2	1.642872689	KOC	0.636487896	0.397940009	0.903089987	0.583198774	0.713490543	0.669316881	0.835	0	0.333333333	0.333333333	1	1	0.049475262	0.5	0	0	1	0.74	0.61	0.5	0.5	0.668571429	0.33	0.785714286	0.446701928
96	1.67	1	5.33	3.33	1	0	3.67	5	2.67	2.5	1	1	1	7.83	3.33	5	3	3.83	2	3.5	BIF	3	1.342864803	BIF	0.726727209	0.522444234	0.893761762	0.522444234	0.583198774	0.544068044	0.835	1	0.555555556	0.61	1	0	0.40029985	1	1	1	1	0.702222222	0.443333333	0.5	1	0.285714286	1	0.405844156	0.665199053
97	1.67	1	4.67	3.17	1	0	2.67	4	2.5	2.5	1	1	1	7.33	2.5	3.33	3	3.5	2	3.17	BIF	3	1.252762968	KOC	0.669316881	0.501059262	0.865103975	0.397940009	0.544068044	0.501059262	0.835	1	0.408888889	0.556666667	1	0	0.250374813	0.75	1	1	1	0.591111111	0.166666667	0.0825	1	0.191428571	1	0.298701299	0.526190994
98	0.67	0	4.33	2	0	2	1	2	2.67	2.17	0	0	0	7	3	5	2	5.17	1	4.5	OPP	1	1.642872689	KOC	0.636487896	0.301029996	0.84509804	0.477121255	0.713490543	0.653212514	0.335	0	0.333333333	0.166666667	0	1	0	0.25	0	0	0	0.517777778	0.333333333	0.5	0.5	0.668571429	0	0.730519481	0.446701928
99	1.33	0	4	2	0	2	1	1	2.5	2.17	0	0	0	7.17	4	5	2	5.25	1	4.17	OPP	1	1.658228077	OPP	0.602059991	0.301029996	0.855519156	0.602059991	0.720159303	0.620136055	0.665	0	0.26	0.166666667	0	1	0	0	0	0	0	0.555555556	0.666666667	0.5	0.5	0.691428571	0	0.623376623	0.363341383
100	2	1	4.67	3.5	1	1	2	3	2.67	3.17	1	1	1	6.83	4.17	5	2	4	2	3.33	KOC	2	1.386294361	KOC	0.669316881	0.544068044	0.834420704	0.620136055	0.602059991	0.522444234	1	1	0.408888889	0.666666667	1	0.5	0.149925037	0.5	1	1	1	0.48	0.723333333	0.5	0.5	0.334285714	1	0.350649351	0.526190994
[truncated: 23 more columns]
