# Supplementary material for: Assessing the reproducibility of discriminant function analyses
Source: PeerJ. 2015 Aug 4;3:e1137. doi: 10.7717/peerj.1137 (PMC4540019; doi:10.7717/peerj.1137)
Supplement: Supplemental Information 1 [file peerj-03-1137-s001.zip › DFA_reanalysis_script_and_examples/2009/Berzins et al Waterbirds/infile.csv]

ID.	SEX.	OT	TARSUS	WINGLENGTH	CULMEN	BILLDEPTH	HEADBILL	WEIGHTGD
A2/2	F	37.4	32.7	165	25.2	8.8	77.4	NA
A7	F	36	31	163	26	8.7	76.3	370
A8/3	F	35.5	31.1	167	25	9.5	75.7	387.5
B-1/2	F	35.7	32.4	170	27.3	10.2	77.6	387.5
B4	F	35.7	30.8	161	24.1	9.3	75.5	410
D-1	F	36.1	32.5	166	25.7	9.2	76.5	360
D4	F	36.1	31.2	168	24	8.9	73.9	347.5
E1	F	34.8	31.2	164	27.9	9.8	78	395
E2	F	34.7	31.8	165	25	9.3	73.9	362.5
E3/2	F	37.1	32.8	167	25.2	9	75.1	357.5
F3	F	36.5	31.9	168	26	9.7	76	415
F9/2	F	35.9	31.9	160	23	9	73.8	362.5
G2	F	34.7	30.9	166	26.2	9.7	76.6	395
G3	F	35.4	31	165	26	9.1	75.3	350
G5/2	F	35.5	31.7	173	28.2	9.6	78.9	410
H1/2	F	34.8	30.9	158	25.7	9.8	73	387.5
P1	F	37.2	32.3	163	25.4	9.5	72.5	375
P2	F	35.3	31.6	162	24.8	8.9	75.1	365
P3/2	F	35.2	30.9	161	25	9.6	75.1	402.5
P4	F	36.5	32.7	165	24.5	9	74.9	385
P5	F	35.1	31.1	162	25.9	9	74.2	352.5
A2	M	35.8	30.7	165	25.7	10.5	76.5	397.5
A6	M	35.7	30.6	155	23.2	9.4	73.4	355
A7/2	M	36.5	32.2	163	27.3	10.5	77.1	402.5
A8/4	M	35.7	31.1	162	26.6	9.6	76.1	360
B1	M	36	32.5	164	26	10	76.4	375
B4/2	M	36.9	32.6	167	26.5	10.3	76.8	NA
B5	M	37.9	32.7	163	25.7	10	77.4	352.5
C-1/2	M	36.5	32.2	158	26.5	10.3	77	382.5
D1/3	M	37.5	33	163	25.7	10.1	76.6	387.5
D4/2	M	35.2	30.3	166	26.5	10.2	77.2	395
D-6	M	37.6	32.2	164	25.6	9.9	74	345
E1/2	M	35.3	30.8	163	26.1	9.7	76.4	385
E2/2	M	36.6	31.5	162	25.4	9.9	75.3	382.5
F3/2	M	35.5	31.5	161	24.6	9.9	75.7	382.5
F8/2	M	37.8	32.2	167	25.9	10.5	76	382.5
F9	M	37.7	32.3	167	27.4	10.3	77.2	415.357143
G1	M	36.6	32	162	27.7	9.9	77.5	405
G2/2	M	35.1	30.2	160	25.8	9.5	75.7	365
G3/2	M	37.4	32.6	167	27.3	10	78	385
G5	M	36.8	32.4	167	26	10.6	78.2	407.5
H1	M	35.7	32.2	159	25.2	9.5	76.1	382.5
P1/2	M	35.6	32.2	163	25.5	10.5	75.3	385
P2/2	M	36	31.5	165	26.1	10.1	75.1	377.5
P3	M	37	32.7	167	27	11	77.6	415
P4/2	M	35.7	31.9	165	24.5	9.9	75.6	357.5
P5/2	M	35.5	31.5	160	25.7	9.9	75.3	365
