# Supplementary material for: Assessing the reproducibility of discriminant function analyses
Source: PeerJ. 2015 Aug 4;3:e1137. doi: 10.7717/peerj.1137 (PMC4540019; doi:10.7717/peerj.1137)
Supplement: Supplemental Information 1 [file peerj-03-1137-s001.zip › DFA_reanalysis_script_and_examples/2011/Dechaume-Moncharmont et al Auk/adultep.dat]

"indiv" "matricule" "sexe" "age" "longbec1" "longbec2" "largebec1" "largebec2" "hautbec1" "hautbec2" "tarsed1" "tarsed2" "tarseg1" "tarseg2" "ailed1" "ailed2" "aileg1" "aileg2" "queue1" "queue2" "masse" "tete1" "tete2"
"1" 41 "GY79041" "F" "A" 9.5 9.9 3.8 3.9 4.1 4.3 28.4 30.1 28.5 27.8 15.4 15.1 15.1 15 10 10 136.9 46.8 46.7
"2" 14 "GY79014" "F" "A" 9.8 9.7 3.7 3.6 4.2 4 29.5 29.3 29.5 29.1 14.6 14.6 14.7 14.8 10.1 9.7 144.2 46.5 46.3
"3" 128 "GY79128" "M" "A" 10.8 10.8 4.3 4.1 4.2 4.1 27.4 27.2 26.6 26.2 15.4 15.3 15.3 15.3 11.2 11.5 138.1 49.6 49.8
"4" 129 "GY79129" "M" "A" 9.6 9.6 4.1 4.2 4.2 4 32.1 31.3 28.5 28.2 15 14.9 15 15.2 10.7 10.1 155.9 49 49.1
"5" 130 "GY79130" "F" "A" 10.1 10.2 3.9 3.9 4.2 4.2 27.3 27.1 26.5 26.6 15.4 15.4 15.2 15.1 10.2 10.4 143.7 46.7 47.2
"6" 131 "GY79131" "M" "A" 11.1 10.9 4.2 4.2 4 4.1 27.5 26.8 27.6 27.6 15.8 15.4 15.8 15.7 10.8 10.6 160.5 48 47.5
"7" 132 "GY79132" "M" "A" 10.6 10.7 4.4 4.3 4.3 4.2 26.1 26.4 25.6 25.7 15.6 15.6 15.8 15.6 11.1 11.1 149.8 48.6 48.4
"8" 201 "GY79201" "F" "A" 9.5 9.5 3.8 3.7 3.6 3.5 25.5 25.5 25.4 25.4 14.7 14.8 15.1 15.3 9.5 9.6 130.8 46.6 46.6
"9" 202 "GY79202" "M" "A" 10.7 10.9 4.1 4 3.9 3.8 27.5 27.6 27.8 28.1 14.8 15 15.2 15.2 10 10.1 157 50.1 50.2
"10" 203 "GY79203" "M" "A" 10.1 10.1 4.1 4.1 3.6 3.6 26.4 26.3 26.6 26 15.4 15.5 15.7 15.6 11.4 11.3 164.6 47.5 47.6
"11" 204 "GY79204" "F" "A" 10.3 10.2 3.7 3.8 3.8 3.7 26.6 26.6 26 25.9 14.8 14.9 15 14.9 10.7 10.5 145.7 48.3 48
"12" 205 "GY79205" "M" "A" 11.3 11.4 4.1 4 4 4.2 27.1 26.9 27 27.1 15.3 15.2 15.4 15.3 9.9 10 129.5 48.2 47.9
"13" 206 "GY79206" "F" "A" 10.5 10.2 4.2 4.2 4.4 4.4 25.9 25.7 24.9 24.8 15.1 15.1 15.2 15.1 10.2 10.1 132.6 48 48.2
"14" 207 "GY79207" "F" "A" 9.4 9.6 4.4 4.3 3.8 3.7 25.3 25.2 24.6 24.9 14.4 14.3 14.5 14.6 8.9 8.9 123.8 46.1 46.2
"15" 208 "GY79208" "M" "A" 9.7 9.9 4.7 4.5 4.1 4 26.5 26.2 26.5 26.7 14.2 14.3 14.4 14.5 9.5 9.4 95.9 48.6 48.6
"16" 209 "GY79209" "F" "A" 10.7 10.8 4.1 4 4 3.9 24.6 24.4 24.8 24.4 14.6 14.7 14.7 14.8 9.8 9.8 134.4 47.8 47.9
"17" 210 "GY79210" "F" "A" 10.7 10.6 4.2 4.1 4.1 4.1 26.9 26.7 25.7 25.4 14.9 15 15 15.1 10.5 10.4 113.5 47.3 47.9
"18" 211 "GY79211" "F" "A" 9.9 9.7 4.3 4.3 3.8 3.7 25.4 25.4 25.7 25.8 13.6 13.7 13.5 13.6 9.1 9 98.3 44.3 45.3
"19" 212 "GY79212" "F" "A" 10.7 10.1 4.3 4.3 3.9 3.8 25.9 26 25.6 25.8 14.8 14.7 14.6 14.5 10.5 10 140.7 47.1 47.5
"20" 213 "GY79213" "F" "A" 10.6 10.5 4.2 4 3.5 3.5 26.9 26.8 26.8 26.4 14 14 13.9 13.8 9.5 9.6 139.6 48.3 48.5
"21" 214 "GY79214" "F" "A" 10.8 10.7 3.9 4 3.9 4.3 25.6 25.9 25.6 25.5 14.7 14.8 14.6 14.7 10.5 10.4 131.8 46.3 46.3
"22" 215 "GY79215" "F" "A" 10.6 10.1 4 4.1 4 4 25.8 25.7 25 24.9 14.7 14.7 14.6 14.7 11 10.9 147.8 48.5 48.5
"23" 216 "GY79216" "F" "A" 10.5 10.3 4.1 4 4.1 4.2 27 27 26.9 27 14.2 14.2 14.1 14 10 10.1 147.9 47.9 47.9
"24" 217 "GY79217" "M" "A" 10.6 10.3 3.9 3.9 4.2 4.2 27.7 27.3 27.6 27.8 15.4 15.4 15.4 15.3 11 11.2 148.8 48.4 48.6
"25" 218 "GY79218" "F" "A" 10.6 10.6 4.1 4 3.8 3.9 25.8 25.8 25.1 25.1 14.8 14.7 14.7 14.7 9.8 9.9 148.9 47.4 47.7
"26" 219 "GY79219" "M" "A" 10.3 10.2 4.5 4.3 4.4 4.5 28.5 28.3 28.7 28.5 14.8 14.7 14.7 14.8 10 10 148.7 48.8 48.2
"27" 220 "GY79220" "M" "A" 11.3 11.4 4.1 4.1 4.2 4.2 26.3 26.3 25.7 25.9 14.7 14.9 15 14.9 9.6 9.7 143.4 48 48.5
"28" 221 "GY79221" "M" "A" 11 11.5 4 4 4 4.2 25.9 25.8 25.4 25.3 14.8 14.8 15.1 15 9.8 9.8 171.4 49.5 49.4
"29" 222 "GY79222" "F" "A" 10 10 4.3 4.1 3.9 3.7 25.6 25.2 26.2 26 14.5 14.4 14.6 14.5 9.7 9.4 127.2 48 47.8
"30" 223 "GY79223" "M" "A" 11.4 11.7 4.1 4 4 4 27.8 27.9 27.7 27.8 15.4 15.7 15.4 15.4 10.7 10.5 147.9 48.1 48.3
"31" 224 "GY79224" "F" "A" 10.6 10.5 3.6 3.5 3.7 3.7 25 24.9 24.9 25 15.2 15 14.8 15.2 9.6 9.7 124 48.7 48.8
"32" 225 "GY79225" "F" "A" 10.3 10.2 4.4 4.3 4 4.4 25.2 25.3 24.8 24.8 14.3 14.4 14.3 14.3 9.9 9.8 160.2 46.4 46.7
"33" 226 "GY79226" "M" "A" 10.8 10.8 4.2 4.1 3.8 3.7 27.8 27.6 27.3 27.2 14.6 14.5 14.7 14.6 8.5 8.5 132.5 49 49
"34" 227 "GY79227" "F" "A" 9.9 9.7 3.8 3.8 4.4 4.2 26.1 26 26.6 26.3 13.8 13.7 13.5 13.6 9.6 9.4 132.3 47.4 47.4
"35" 228 "GY79228" "M" "A" 10.2 10.3 4.2 4.3 4.3 4.2 26.6 26.7 27 27 15.4 15.3 15.2 15.2 10.5 10.2 140.5 46.8 46.8
"36" 229 "GY79229" "F" "A" 10.6 10.5 3.9 3.9 4.4 3.9 25.5 25.8 25.6 25 14.8 14.7 14.5 14.5 10.8 10.7 125.8 47.6 47.9
"37" 230 "GY79230" "M" "A" 11 11 4.1 4 4.4 4.2 27.5 26.4 27 27.4 14.5 14.7 14.8 14.8 10.1 9.9 142.3 47.8 47.8
"38" 231 "GY79231" "F" "A" 10.2 10.3 4.1 4 3.8 3.9 26.4 26.2 24.8 24.4 14.7 14.8 14.4 14.5 10.4 10.5 135.8 47.5 47.8
"39" 232 "GY79232" "F" "A" 11.1 10.8 4.2 4.2 3.9 4 26.4 26.3 26.1 26.1 14.7 14.8 14.8 14.8 10.4 10.2 142.1 47.5 47.6
"40" 233 "GY79233" "M" "A" 10.1 10 4.3 4.2 4.3 4.3 27.4 27 26.1 26.3 15.2 15.1 15 15.1 10 10.2 148.7 48.7 49.1
"41" 234 "GY79234" "M" "A" 10.6 10.5 4.2 4.1 4 4.1 25.6 25.1 25.5 25.5 15.1 15 15.1 15 10.2 10.3 164 49.4 49.2
"42" 235 "GY79235" "F" "A" 10 10 4 4.1 3.9 4 26.3 26.2 24.9 25.3 14.8 15 14.9 14.8 9.4 9.4 145.3 46.3 46.3
"43" 236 "GY79236" "F" "A" 9.8 9.9 4.2 4.3 4 4 26.2 26.2 26.2 26.2 13.9 14 13.9 14.1 7.7 7.8 119.8 45.9 46.1
"44" 237 "GY79237" "M" "A" 10.5 10.5 4.2 4.2 3.9 3.9 27 27.3 27.3 27.3 14.4 14.3 14.4 14.4 10 9.9 116.2 49.3 49.3
"45" 238 "GY79238" "F" "A" 10.4 10.4 4.1 4.1 3.7 3.9 25.7 24.7 24.7 24.3 15.1 15 14.2 14.3 10.5 10.2 129.1 46.5 46.6
"46" 239 "GY79239" "F" "A" 10.3 10.3 4 3.9 4.1 4 25.9 25.7 25.2 25.7 14.9 14.8 14.9 15 10.4 10.5 152.9 48.3 48.2
"47" 240 "GY79240" "M" "A" 10.1 10.2 4.6 4.5 4.4 4.1 25.7 25.5 25.7 25.8 15.4 15.5 15.1 15.3 9.8 9.7 146.9 47.1 47.1
"48" 241 "GY79241" "F" "A" 10.9 11.1 4.1 4 4 4.1 26 25.9 25.7 25.8 15.6 15.6 15.4 15.4 10.1 10.2 128.9 47.7 47.8
"49" 242 "GY79242" "F" "A" 10.1 10 3.8 3.9 3.6 3.7 26.5 26.6 26 25.8 15 15 14.8 14.8 9.6 9.8 146.7 47.4 47.7
"50" 243 "GY79243" "F" "A" 10.3 10.2 3.9 3.9 4.3 4.2 26.2 26.2 24.5 24.4 14.5 14.6 14.7 14.6 9.7 9.5 138.4 47.6 47.4
"51" 244 "GY79244" "F" "A" 10.1 10.2 4.1 4.1 3.8 3.7 26.5 26.2 26.1 25.9 15.1 15.1 14.9 14.8 9.9 10.1 138.7 47.2 47.2
"52" 245 "GY79245" "M" "A" 11.4 11.3 4.3 4.2 4.1 4.2 28.6 28.5 26.5 26.6 15.4 15.2 15.5 15.3 10.5 10.5 152.4 49.7 50.4
"53" 246 "GY79246" "M" "A" 10.2 10.2 4.2 4 4 4.1 25.8 25.6 25.8 26 14.3 14.4 14.5 14.5 9.8 9.5 146.8 47.1 47.2
"54" 247 "GY79247" "F" "A" 10.6 10.6 4.5 4.5 4.2 4.2 26.5 26.2 25.2 25.6 15.2 15 15.1 15 10.2 10.2 147.6 46.8 46.8
"55" 249 "GY79249" "M" "A" 10.2 10.1 4.1 4 4.2 4.1 25.6 25.5 25.6 25.6 15.6 15.5 15 15.2 10.2 10.1 151.9 48.7 48.6
"57" 251 "GY79251" "F" "A" 10.7 10.7 3.8 3.9 3.9 3.9 26.2 26 24.8 24.9 14.7 14.5 14.5 14.4 9.6 9.7 149.9 48.2 48.2
"58" 252 "GY79252" "M" "A" 11.3 11.2 4.2 4 4.6 4.3 27.3 26.8 27.2 27.2 15.3 15.4 15.4 15.2 10 9.8 172.2 48.5 48.8
"59" 253 "GY79253" "F" "A" 10 10.2 4 4 3.9 4.1 26.5 26.5 26.5 26.3 14.7 14.8 14.6 14.5 9.8 9.9 146.9 47.4 47.4
"60" 254 "GY79254" "M" "A" 10.6 10.6 4.2 4.2 3.9 3.8 26.8 26.7 26.7 26.5 14.1 14.2 14.2 14.1 9.2 9.4 100.6 48.4 48.4
"61" 255 "GY79255" "F" "A" 10.3 10.2 3.9 3.8 4.1 4 25.4 25.2 25.8 25.7 13.8 13.7 14.6 14.7 9.6 9.5 143.8 48 47.4
"62" 256 "GY79256" "F" "A" 10.4 10.4 4 4 4.3 4.2 27.5 26.7 26.1 25.9 14.4 14.6 14.5 14.6 10.2 10.3 141.4 45.8 46
"63" 257 "GY79257" "M" "A" 10.7 10.9 4.1 4.2 4 4.2 28.4 28.2 27 27.8 15.5 15.5 15.4 15.3 10.3 10.2 161.4 49.3 50
"64" 258 "GY79258" "F" "A" 10.3 10.2 4.4 4.4 4.5 4.4 26.3 26.3 25.6 25.6 14.4 14.3 14.4 14.5 10.3 10.2 152.3 48.1 47.8
"65" 259 "GY79259" "F" "A" 11.1 10.6 4.2 4.3 4.5 4.5 25.9 26.1 25.4 25.6 14.1 14.1 14.3 14.2 10.5 10.1 142.4 47.1 47.1
"66" 260 "GY79260" "M" "A" 10.1 10.6 4.2 4.1 4.2 4.3 27.9 27.3 27.6 27.8 15.4 15.3 15.3 15.2 10.3 10.4 148.7 47.9 48.3
"67" 261 "GY79261" "F" "A" 10.3 10.7 4 4 4.1 4.3 27.3 26.9 27 27.1 14.6 14.7 15 15 10.1 10 156.5 46.6 46.8
"68" 262 "GY79262" "M" "A" 10.3 10.4 4.2 4.2 4.3 4.3 27.3 27.5 27.2 27.4 14.3 14.6 15.2 15 9.6 9.7 158.6 49.6 48.3
"69" 263 "GY79263" "F" "A" 10 9.8 3.9 4 4.2 4.1 25.4 25.1 24.8 24.4 13.8 13.7 13.6 13.5 10.1 10.4 136.2 46.5 46.5
"70" 264 "GY79264" "M" "A" 10.7 10.3 4.3 4.3 4.1 4.2 27.4 27.2 26.1 26.5 14.1 14.2 14 14.1 9.8 9.9 151.8 48.4 48.6
"71" 265 "GY79265" "F" "A" 11.5 11.5 4.1 4.1 4.1 4 26 26.2 25.6 25.4 14.2 14.3 14 14.1 9.8 9.9 133.1 49.8 49.8
"72" 266 "GY79266" "M" "A" 10.5 10.4 4.2 4.1 4.3 4 26.5 26.2 26.3 26.4 14.5 14.4 14.4 14.5 10 9.8 130 47.6 48
"73" 267 "GY79267" "F" "A" 10.2 10.2 4.1 4.1 4.2 4.2 25.6 25.8 25.7 25.7 14.6 14.5 14.6 14.5 9.6 9.5 142.5 45.9 45.9
"74" 268 "GY79268" "F" "A" 11.1 11.2 3.9 3.8 4 4 26.5 26.6 25.5 25.7 14.8 14.9 14.9 14.8 10.3 10.1 142.1 47.9 48.1
"75" 269 "GY79269" "F" "A" 11.3 10.9 3.9 4 4.1 4.3 27.2 27.5 26 26.3 15 14.8 15 15 9.8 9.7 171 48.9 48.9
"76" 270 "GY79270" "F" "A" 11.1 10.8 4.1 4.1 4.1 4.1 27 26.7 27 27.1 14.5 14.6 14.6 14.6 9.6 9.7 137.4 48.8 48.4
"77" 271 "GY79271" "M" "A" 10.7 10.7 4.3 4.2 4.2 4.3 27.3 27.1 27 27.1 15.9 15.6 15.5 15.4 10.2 10.1 145.1 50 50
"78" 272 "GY79272" "F" "A" 10.7 10.7 4.1 4 4.1 4 26.5 26.7 26.3 26.3 14.8 14.8 14.7 14.5 9.9 9.9 157.6 49.3 49.5
"79" 273 "GY79273" "M" "A" 10.5 10.4 3.9 4.2 4 4 27.2 26.9 26.7 26.7 14.8 14.8 14.7 14.6 9.8 9.7 143.9 48.7 48.5
"80" 274 "GY79274" "M" "A" 10.3 10.6 4.2 4.3 4.1 3.9 26.3 25.9 25.4 25.7 15.2 15.4 15.5 15.3 10.4 10.3 144.2 49.3 48.1
"81" 275 "GY79275" "M" "A" 11.4 11.5 4 4.1 4.7 4.7 28.2 28.1 27.5 27.8 15.4 15.4 15.1 15 10.5 10.4 111.4 50.4 50.9
"82" 276 "GY79276" "F" "A" 10.7 10.4 4.2 4.1 4.1 4.3 27.6 27.8 25.9 26.2 15.2 15.3 15.2 15.1 9.5 9.6 148.6 48.7 48.5
"83" 277 "GY79277" "M" "A" 10.7 10.7 3.8 3.7 3.9 3.9 24.2 24.2 23.8 23.7 15 15 14.4 14.6 9.4 9.5 123.2 47.6 47.6
"84" 278 "GY79278" "F" "A" 10.5 10.5 3.9 3.9 4.3 4.1 26.1 26.1 25.5 25.3 15.2 15.2 14.8 14.9 10.1 9.8 138.6 47.2 46.8
"85" 133 "GY79133" "F" "A" 10.5 10.3 4.2 4.1 4 4.2 26.1 26.4 26.2 26.5 14.8 14.9 14.8 14.9 10 10.1 147.4 48.1 48.2
"86" 134 "GY79134" "M" "A" 10.4 10.3 4.1 4.2 4.3 4.2 27.2 27 26.7 26.8 15.5 15.4 15.5 15.5 11 10.8 156.6 48.4 48.4
"87" 135 "GY79135" "F" "A" 11.1 10.9 4.3 4.3 4.3 4.2 24.9 25.1 25.1 24.8 15 14.9 14.8 14.8 10.8 10.5 155.1 48.6 48.6
"89" 137 "GY79137" "M" "A" 9.8 9.9 3.9 3.9 4.2 4.1 28 27.7 28 27.9 15.6 15.7 15.8 15.7 10.7 10.7 146.3 48.1 48.3
"90" 138 "GY79138" "F" "A" 10.1 10.1 4 3.9 4 4.1 26 26.5 25.2 26.5 15 14.8 14.9 14.9 9.7 9.8 146.1 46.9 47.1
"91" 139 "GY79139" "F" "A" 9.9 9.9 4.1 4.1 3.8 3.9 26.8 26.9 26.5 26.7 14.5 14.4 14.6 14.4 10 10.1 144.2 47.8 47.7
"92" 140 "GY79140" "M" "A" 10.5 10.3 3.9 3.9 3.9 4.4 25.2 25.1 24.5 24.3 15.2 15.1 14.8 15.1 10.1 10.2 135.5 48 47.7
"93" 18 "GY79018" "F" "A" 10.6 10.5 4.1 4.2 4.1 4.1 26 26.1 27.2 27.5 15 15.1 14.9 15 9.9 10.1 162.9 47.6 47.5
"94" 141 "GY79141" "F" "A" 9.1 9.8 3.9 4 3.9 3.8 26.6 26.5 26.1 26.2 14.1 14.2 14.1 14.3 9.6 9.9 135.4 46.1 45.8
"95" 110 "GY79110" "M" "A" 10.4 10.4 4.1 4.4 4 4 25.2 24.1 25.1 25.1 15.2 15 15.1 15 10.3 10.2 164.1 48.1 47.7
"96" 142 "GY79142" "F" "A" 9.4 9.7 4 4.1 4 3.8 24.9 25 23.2 24.2 14.7 14.7 14.7 14.6 9.5 9.4 130.3 46.1 46.3
"97" 143 "GY79143" "F" "A" 9.8 9.7 3.9 3.9 4 4.2 23.7 23.6 23.8 23.3 14.4 14.3 14.3 14.3 10 10 114.1 44.3 44.1
"98" 144 "GY79144" "F" "A" 10.9 11.1 4.2 4 4.3 4.2 26.6 26.5 26.4 25.9 14.9 14.8 15 14.9 10.4 10.3 149.3 48.8 48.7
"100" 123 "GY79123" "M" "A" 10.9 10.5 4.3 4.2 4.5 4.6 26.5 26.7 25.6 25.6 16.2 16.3 16.2 16.1 10.4 10.4 143.3 47.5 45.7
"101" 43 "GY79043" "F" "A" 9.8 9.9 3.9 3.8 4.3 4.1 25 25 24.9 25 15.2 15.2 15.1 15 9.8 9.6 127.1 46.4 46.2
"102" 39 "GY79039" "F" "A" 10.3 10.3 3.9 4.2 4.2 4.2 27.1 27.1 26.5 26.3 14.7 14.9 14.6 14.6 9.6 9.7 136.6 48.4 48.4
"103" 96 "GY79096" "F" "A" 10.2 10.1 3.9 4.2 3.7 3.7 25.8 25.6 24.8 24.7 14.3 14.4 14.2 14.2 9.5 9.5 130.5 46.4 46.4
"104" 146 "GY79146" "F" "A" 10 10.3 4.1 4.1 4 4 27.1 27.3 27.1 26.7 14.5 14.6 14.4 14.5 9.7 9.6 114.4 47.7 48
"105" 147 "GY79147" "F" "A" 11 11.3 4.2 4.2 4.2 4.2 28.1 28.2 27.2 27.3 15 15.5 15.6 15.4 10 9.9 174.4 49.4 49.4
"106" 45 "GY79045" "M" "A" 10.6 10.5 4 4.3 4.2 4.4 27 27.1 27.2 26.8 16 15.8 15.9 15.8 10.9 10.8 146 48.3 48.3
"107" 148 "GY79148" "M" "A" 11.2 11.2 4.2 4.1 4.1 4.1 26.5 26.6 26.6 26.5 15.3 15.3 15.2 15.1 9.8 10.1 141.3 49.8 49.9
"108" 5 "GY79005" "F" "A" 10.7 10.9 4.1 4.3 4.4 4.1 26.5 26.2 26.3 25.8 14.9 14.8 15 14.9 9.2 9.3 152 47.8 47.2
"109" 107 "GY79107" "M" "A" 10.3 10.4 3.9 4 4.6 4.6 26.2 26.2 25.1 25.1 15 14.9 14.8 14.9 9.8 10 151.8 47.2 47.4
"110" 149 "GY79149" "M" "A" 10.6 10.3 4 4 4 4 27.2 27.3 26.2 26.8 14.9 14.9 14.9 14.8 9.8 9.8 147 48.4 48.6
"111" 150 "GY79150" "F" "A" 10.4 10.5 4.1 3.9 4.2 4.1 26 26.3 26 26.2 15 15.1 15.1 15.2 9.9 9.9 152.1 47.8 48
"112" 151 "GY79151" "F" "A" 10.9 10.7 4 3.9 3.9 3.9 25.6 25 26.2 26 13.4 13.3 13.2 13.1 8.6 8.5 132.5 46.9 47.4
"113" 35 "GY79035" "F" "A" 10.2 10.3 4.3 4.4 4.2 4.1 26.6 26.8 26.8 26.4 14.1 14.2 14.3 14.4 9.4 9.3 155.5 48.9 48.2
"115" 114 "GY79114" "M" "A" 11.5 11.5 4.5 4.1 4.1 4.1 25.8 26.1 25 24.5 15 14.9 15.2 15.1 10 10.1 149.5 48.8 48.3
"116" 3 "GY79003" "F" "A" 10.1 10 3.9 4 4.2 4.3 24.8 24.8 26.1 26.5 14.7 14.7 14.6 14.5 10.5 10.2 162.1 47.6 47.4
"117" 153 "GY79153" "M" "A" 10.4 10.1 4.1 4.2 4.3 4.1 28.4 28.5 27.2 27.8 15.8 15.9 15.4 15.3 10.6 10.5 154.5 48.6 48.8
"119" 155 "GY79155" "F" "A" 10.7 10.6 4.3 4.2 4.4 4 26.1 26 26.8 26.8 14.3 14.6 14.5 14.4 9.8 10 141.9 46.1 46
"120" 16 "GY79016" "F" "A" 11.8 11.8 4 4.1 4.1 4.1 26.6 26.4 26.3 26.2 14.7 14.8 14.8 14.8 9.3 9.5 176.9 49.8 49.9
"121" 156 "GY79156" "M" "A" 11.7 11.7 4.6 4.5 4.5 4.4 26.9 27 26.2 26.7 15.9 15.9 16.3 16 10.9 10.8 162.6 52.5 50.1
"122" 157 "GY79157" "M" "A" 10.6 10.5 4.3 4.2 4.1 3.9 27.7 27.9 27.6 27.8 15.3 15.3 15.3 15.4 10.2 10 149.1 50.1 50
"124" 2 "GY79002" "M" "A" 10.7 10.5 4.2 4 3.8 4 26.1 25.4 25.5 25.1 15.9 15.8 15.9 15.6 10.4 10.4 160.2 48.2 48.3
"125" 301 "GY79301" "M" "A" 11.2 11.2 3.5 3.6 4.5 4.1 27.1 27.2 26.4 26.2 15.6 15.5 15.5 15.4 10.3 10.4 120.4 50.3 50.4
"126" 302 "GY79302" "F" "A" 10.5 10.4 3.7 3.7 4.1 4.2 26.2 25.5 26.2 25.7 14.4 14.5 14.5 14.4 9.2 9.2 136.8 48.6 48.3
"127" 303 "GY79303" "F" "A" 11.1 11.1 4.1 3.9 4.4 4.7 25.3 25.6 24.6 24.7 14.1 14.2 14.1 13.9 9.3 9.4 140.1 47.6 48
"128" 304 "GY79304" "F" "A" 9.4 9.5 3.9 3.8 4.2 4 25.6 27.5 26.5 27.3 14.9 15 15 15 10.1 10.2 146.3 47.6 47.3
"129" 305 "GY79305" "F" "A" 9.7 9.8 3.8 3.8 4 4.2 25 24.6 24.4 25.3 14 14.2 14.2 14.2 9.3 9.2 124.5 47.2 46.7
"131" 307 "GY79307" "F" "A" 10.2 10.4 3.6 3.3 4 4.1 26.5 26.8 27.2 27 14.7 14.8 14.8 14.6 8.9 8.9 145.1 49 49.2
"132" 308 "GY79308" "M" "A" 10.3 10 4.1 4 4.5 4 27.5 27.3 26.8 27 14.8 14.7 14.7 14.7 9.6 9.7 150.1 48.9 49.2
"133" 309 "GY79309" "F" "A" 9.8 9.8 4.1 4.1 4.1 4 25.9 26 25.8 25.8 14.3 14.4 14.3 14.2 9.2 9.3 128.2 46.6 46.9
"134" 310 "GY79310" "M" "A" 10.1 10.6 3.9 3.9 4.2 4.1 27.8 27.9 28.2 28.1 15.2 15.3 15.3 15.4 9.9 9.8 139.1 49 49.3
"135" 311 "GY79311" "F" "A" 9.2 9.3 3.8 4 3.9 3.9 26 25.9 25.7 26.2 14.7 14.7 14.6 14.6 10 10.1 118 46.1 46.4
"136" 312 "GY79312" "F" "A" 10.9 11.1 3.9 4 3.9 3.6 26.4 26 25.9 25.6 14.7 14.7 14.7 14.7 9.7 9.6 120 48.5 48.4
"138" 314 "GY79314" "F" "A" 10.4 10.4 3.7 3.7 4 3.8 27 27.1 26.6 26.6 14.5 14.4 14.6 14.4 9.5 9.5 153.8 46.6 47
"139" 315 "GY79315" "F" "A" 10.6 10.7 3.8 3.9 3.9 4 26.1 26 26 25.4 14.3 14.2 14.4 14.3 10.4 10.4 144.1 47.8 47.8
"140" 316 "GY79316" "M" "A" 10.7 10.7 4.1 3.9 4.3 4.1 26.5 25.8 26.1 25.8 15.2 15.4 14.8 14.7 9.7 9.8 161.7 48.6 48.9
"141" 317 "GY79317" "M" "A" 10.4 10.6 4 3.9 4.6 4.7 26.7 26.8 26.2 25.1 14.8 14.9 14.9 14.9 10.4 10.4 144.3 48.6 48.8
"142" 318 "GY79318" "F" "A" 10.4 10.3 3.6 3.5 3.8 3.9 25.9 26 25.6 25.9 13.8 13.9 14 13.9 9.4 9.3 123.4 47.5 47.5
"143" 319 "GY79319" "M" "A" 11.2 11.3 4.2 4 4.1 3.9 27 27 27 26.9 15 15.1 15 14.9 10.4 10.3 150.2 49.3 49.2
"144" 320 "GY79320" "M" "A" 11 11.3 4 4 4.2 4.2 26.8 26.6 26.2 25.8 14.9 15 14.8 14.8 10 10.2 144.4 50.1 49.9
"145" 321 "GY79321" "M" "A" 9.6 9.8 3.8 3.8 4 4.2 25.7 25.6 25.5 25.5 15.2 15 14.9 14.9 10.2 10.3 138.6 46.1 46.3
"146" 322 "GY79322" "F" "A" 11.5 11.4 4.1 4.2 4.1 4.2 26.4 26.3 27.1 27.4 14.8 14.9 14.5 14.6 9.4 9.5 144.6 49.2 49
"147" 323 "GY79323" "F" "A" 9.6 9.4 3.8 3.9 3.7 3.7 26.5 26.4 25.7 26.5 14.5 14.6 14.6 14.4 10 10.2 133.2 46.3 46.5
"148" 324 "GY79324" "M" "A" 10.5 10.5 4 4.1 3.9 4.1 26.5 26.7 26.5 26.6 15.5 15.3 15.6 15.7 10.7 10.8 133.2 46.5 46.7
"149" 325 "GY79325" "F" "A" 10.3 10.3 4 3.7 4.1 3.9 25.5 24.8 25 25.2 13.7 13.5 13.9 13.7 9.5 9.4 133 48 47.9
"150" 326 "GY79326" "M" "A" 11.5 10.8 4.2 4.3 4.3 4.1 26.5 26.5 26.6 26.5 14.5 14.5 14.7 14.8 10.2 10.2 150 48.9 49
"151" 327 "GY79327" "M" "A" 10.5 10.4 4.5 4.4 4 4.2 26.9 26.9 26.9 26.9 14.9 15 15.2 15.3 9.9 9.8 142.8 48.5 48.4
"152" 328 "GY79328" "M" "A" 10.6 10.4 4.3 4.4 4.3 4.3 28.4 27 27.4 27.6 15.1 15.2 15 14.8 10.1 10.2 164.3 49.8 50.1
"153" 329 "GY79329" "M" "A" 9.9 10.1 3.9 4 3.8 3.7 27.1 26.7 26.7 26.5 13.4 13.3 13.5 13.4 9 9 139.9 48.5 48
"154" 330 "GY79330" "M" "A" 10.9 10.7 4.2 4 4 4.1 26.7 26.4 26.3 26.6 14.4 14.3 14.2 14.2 9.7 9.4 124.4 50.1 49.8
"155" 331 "GY79331" "F" "A" 10.5 10.5 3.5 3.5 4 4 25.8 25.9 26.2 25.8 14.4 14.5 14 14.1 9.8 9.7 130.1 47.5 47.4
"156" 333 "GY79333" "F" "A" 10.3 10.4 3.9 3.8 3.5 3.6 24.8 24.5 25.4 25 14.2 14.4 14.1 14 9.5 9.6 137.7 46.7 46.6
"157" 334 "GY79334" "F" "A" 9.4 9.4 3.8 3.8 3.7 3.6 26.2 25.8 26.3 26.3 13.9 14 14.1 14.2 8.9 8.7 122.6 46.3 46
"158" 335 "GY79335" "F" "A" 10.4 10.4 3.7 3.7 3.8 3.8 25.3 25.5 25.5 25.4 13.8 13.7 13.5 13.6 8.4 8.8 132.7 48 47.9
"159" 336 "GY79336" "F" "A" 10.5 10.3 3.8 3.8 3.9 3.8 26.6 26.1 26 25.8 14.7 14.6 15 14.9 9.8 9.9 133.4 46.8 46.6
"160" 337 "GY79337" "F" "A" 10 9.9 3.7 3.9 3.5 3.4 25.2 25.7 26.3 26.2 13.9 13.9 13.6 13.8 8.8 8.9 123.6 46.5 46.4
"161" 338 "GY79338" "M" "A" 11.1 10.7 3.9 3.8 4.3 4.2 27.5 27.4 27.5 27.2 15 14.9 15.2 15.2 10.2 10 152.1 50.4 50.2
"162" 340 "GY79340" "F" "A" 10.6 10.8 3.8 3.7 3.7 3.7 26.6 26.6 26.8 26.6 13.9 13.8 14 14 9.6 9.5 139.2 48.6 48.6
"163" 341 "GY79341" "F" "A" 10.2 10.2 3.9 3.8 4.4 4 26.5 26.1 26.4 26 14.8 14.9 14.9 14.9 9.8 9.6 123.7 47 47.1
"164" 342 "GY79342" "M" "A" 10.9 10.6 3.8 3.9 3.7 3.9 27.8 27.3 27.6 27.5 14.8 14.7 14.8 14.8 9.9 9.7 134.8 48 48.2
"165" 343 "GY79343" "M" "A" 11.7 11.5 4.1 4.4 4 4.4 27.7 27.5 27.4 27 15 15.1 15 15 10 10.2 155.7 49.4 49.4
"166" 344 "GY79344" "M" "A" 10.5 10.5 4.3 4.3 3.9 3.8 28.3 28.3 27.8 28.1 14.7 14.7 14.2 14.3 8.7 8.6 112.6 48.8 48.8
"167" 345 "GY79345" "F" "A" 11.3 11.4 3.6 3.8 3.8 3.9 27.1 27 27.1 26.8 14.6 14.7 14.3 14.4 10 9.8 139.9 48.7 48.6
"168" 346 "GY79346" "F" "A" 10.6 10.6 3.7 3.6 3.8 3.7 25.9 26 26.3 26 14.2 14.5 14.1 14.2 9.2 9.3 146 47.3 47.1
"169" 347 "GY79347" "M" "A" 10.2 10.3 4.1 4 4.2 4.3 25.4 25.2 23.7 25.1 15.1 15.2 15.2 15.4 10.5 10.4 151.7 47.1 47.4
"170" 348 "GY79348" "M" "A" 9.8 9.5 3.8 3.8 4.3 4.3 26 25.4 26.6 26.3 13 13.2 14.9 14.9 10.5 10.3 152.6 46.9 46.7
"171" 349 "GY79349" "M" "A" 11.1 11.1 3.8 3.8 3.9 3.8 28.2 28.1 28.1 28 15.4 15.3 14.9 15 10.2 10.1 166.7 48.5 48.5
"172" 350 "GY79350" "F" "A" 10.7 10.7 3.6 3.6 3.8 3.7 26.9 26.6 25.7 25.9 14.6 14.7 14.3 14.5 9.6 9.7 133.3 46.9 47.3
"173" 351 "GY79351" "F" "A" 10.9 10.9 3.9 3.7 4.5 4.3 27.2 27.2 27.2 27 15 15 14.4 14.3 9.5 9.4 143.3 48.5 48.3
"174" 352 "GY79352" "F" "A" 10.4 10.3 4.4 4.3 4 4.2 27.1 26.7 26.5 26.5 13.8 13.7 13.8 13.9 9.2 9.3 131.7 48.6 48.6
"175" 353 "GY79353" "F" "A" 9.5 9.8 3.9 3.8 3.8 3.7 24.6 24.7 24.4 24.1 14.1 14.1 14.2 14.4 9.5 9.5 133.5 44.4 44.5
"176" 354 "GY79354" "F" "A" 10.2 10.4 3.5 3.5 3.9 3.9 25.1 24.7 25 25.2 14.4 14.3 14.4 14.4 9.7 9.6 128.1 47.5 47.5
"177" 355 "GY79355" "F" "A" 10.7 10.8 3.7 3.8 4.2 4.1 27 26.1 26.3 26.6 14.8 14.7 14.8 14.8 9.9 9.9 144.4 49.2 49.3
"179" 357 "GY79357" "M" "A" 11.5 11.3 4.4 4.1 4.4 4.3 27.5 27.6 26.7 27.1 16.3 16.2 15.5 15.7 10.4 10.4 157.8 50.8 50.7
"180" 358 "GY79358" "M" "A" 11.3 11.4 4 3.8 4.1 4.1 25.4 25.3 24.2 24.3 15 15.1 15 15 10.5 10.4 135.1 48.3 48.1
"181" 359 "GY79359" "F" "A" 9.4 9.3 3.6 3.6 4 4 24.6 25.2 25.7 25.2 14.1 14.3 14.2 14.1 9.4 9.4 128.1 45.5 45.5
"182" 360 "GY79360" "M" "A" 10.8 10.8 4.1 4 4.1 4 26.6 26.4 25.9 25.2 14.9 15 14.7 14.6 10.5 10.4 136.1 46.6 46.5
"183" 361 "GY79361" "M" "A" 11.2 11.1 4.1 3.9 4.1 4.4 27.3 26.8 27.6 27.2 15.5 15.7 15.4 15.3 10.1 10.2 125 49.4 49.5
"184" 362 "GY79362" "M" "A" 10.4 10.8 3.9 4 3.9 3.9 28.3 27.8 28 28.1 15.2 15.2 15 15.2 10.5 10.5 137 47.9 48
"185" 363 "GY79363" "F" "A" 10.8 10.8 3.6 3.5 3.8 3.7 26.1 25.7 25.6 25.4 14.7 14.8 14.5 14.5 10 10 129.9 48.5 48.5
"186" 364 "GY79364" "F" "A" 11.2 11 3.7 3.6 4.1 4 26 25.7 25.4 25.9 14.5 14.6 14.5 14.5 9.6 9.7 124.2 47.4 46.9
"187" 365 "GY79365" "F" "A" 10.4 10 3.7 3.6 3.7 3.7 26.5 26.3 26.1 26.2 14.4 14.4 14.1 14 9.3 9.2 125.4 47 46.8
"188" 366 "GY79366" "F" "A" 10.4 10.2 4 3.8 3.7 3.7 25.5 25.4 25.3 25.9 14.9 15 14.8 14.7 10.3 10.4 155 48 48
"189" 367 "GY79367" "F" "A" 10.9 10.9 4 3.9 3.9 3.9 25.7 26.2 25.4 25.5 14.6 14.5 14.4 14.3 9.5 9.5 126.2 47.8 47.4
"190" 368 "GY79368" "F" "A" 10.4 10.2 3.8 3.7 3.9 3.8 25.8 25.8 25.7 25.8 14.5 14.8 14.3 14.2 9.6 9.6 121.2 46.3 46.4
"191" 369 "GY79369" "F" "A" 11.6 11.2 3.9 3.9 4.2 4.1 27.2 27 26.6 26.9 15.4 15.3 15 15.1 10.5 10.3 156 49.2 49.5
"192" 370 "GY79370" "M" "A" 10.9 10.8 4 4 4.1 4.6 26.2 25.9 25.8 25.1 14.8 14.9 14.2 14.1 9.8 9.8 140.4 47.6 47.8
"193" 371 "GY79371" "M" "A" 10.7 10.4 3.9 4 4.1 4 27 26.7 26.5 27 14.4 14.5 14.5 14.5 9.4 9.3 140.3 48.7 48.5
"194" 372 "GY79372" "M" "A" 10.9 11.6 4 4 4.4 4.2 27.2 26.5 26.9 27.2 14.8 14.8 14.6 14.7 9.8 9.8 155.6 48.7 48.5
"195" 373 "GY79373" "F" "A" 9.7 9.6 3.6 3.5 3.6 3.5 25.9 25.4 25.1 25.3 13.8 14.1 13.7 13.7 9.4 9.3 141.6 45.2 45.2
"196" 374 "GY79374" "F" "A" 10.9 10.9 3.7 3.6 3.9 3.9 26 25.9 25.7 25.3 14.2 14.3 14.4 14.4 9.9 9.7 140.4 49.1 48
"197" 375 "GY79375" "M" "A" 10.3 10.4 3.7 3.8 3.9 3.9 27 26.8 26.5 26.6 14.7 14.6 14.5 14.6 9.6 9.7 124.4 47.8 47.9
"198" 376 "GY79376" "M" "A" 10.5 10.2 4.1 3.9 3.8 3.7 26.2 26 25.8 25.5 14.8 15 14.9 14.9 9.8 9.9 143 47.4 47.6
"199" 377 "GY79377" "M" "A" 10.4 10.2 3.7 3.6 4.3 4.2 27.2 27.6 26.7 27.2 15 15.3 15 14.8 10 10.1 173.6 48.9 48.7
"200" 378 "GY79378" "F" "A" 10.5 10.5 3.9 3.7 4 3.9 25.9 26.4 25.8 25.9 14.1 14.1 14.2 14.1 9.2 9.3 153.3 47.5 47.3
"201" 379 "GY79379" "F" "A" 10 10.2 3.8 3.7 4 4.1 25.6 26 26.3 25.5 13.7 13.9 14 14.1 9.5 9.3 124.1 46.2 46.3
"202" 380 "GY79380" "F" "A" 10.4 10.4 3.7 3.7 3.9 3.9 26.8 26.6 26.5 26 14.9 15 15.1 15.2 10.3 10.2 164.2 47.6 47.7
"203" 381 "GY79381" "M" "A" 10.4 10.3 3.8 3.7 4 3.9 26.7 26.5 26.2 26 14.5 14.4 14.6 14.7 10.2 9.9 135.3 47.2 47.3
"204" 382 "GY79382" "F" "A" 10 10.2 3.7 3.6 3.9 3.8 27 27.2 27 26.9 15.6 15.5 15.2 15.2 10 10.1 143.9 48.2 48.1
"205" 383 "GY79383" "M" "A" 10.4 10 3.6 3.8 4.2 4 26.6 26.7 26.4 26.5 14.7 14.7 14.7 14.7 9.8 10 154.7 49.6 49.6
"206" 384 "GY79384" "F" "A" 11.1 11 3.8 3.8 4.2 4 26.3 26.8 26.3 26.4 14.4 14.5 14.4 14.4 10.2 9.8 144.5 48.8 49.2
"207" 385 "GY79385" "F" "A" 10.4 10.3 3.9 3.9 3.7 3.8 25.9 25.8 25.3 25.1 15 15 15.2 15 10.6 10.4 123.2 47 47.2
"208" 386 "GY79386" "F" "A" 11.4 11 3.8 3.7 3.6 3.6 25.4 25.4 25.1 24.8 13.8 13.9 13.8 14 9.8 9.6 147.3 47.8 47.5
"209" 387 "GY79387" "M" "A" 9.7 9.3 3.8 3.7 4.1 3.7 24.9 25 25.1 25.3 15.2 15.3 15.2 15.4 10.3 10.4 149.9 47.5 47.6
"210" 388 "GY79388" "M" "A" 10.2 10 4.2 4.1 4.1 4.2 28 27.6 27.8 27.3 14.9 14.8 14.7 14.8 9.9 10 144.3 48.7 48.7
"211" 389 "GY79389" "F" "A" 10.9 10.7 4.2 4 4 3.8 27.4 27.1 26.6 26.7 15 15 14.8 14.9 10.2 10.2 170.4 48.2 49.2
"212" 390 "GY79390" "M" "A" 10.1 10.4 4 4.2 4.4 4.1 26 25.8 26.4 26.2 14.8 14.6 14.6 14.7 9.9 10 144.2 47.3 46.6
"213" 391 "GY79391" "F" "A" 11 11.4 3.8 3.7 4.2 4.2 26.5 26.4 27.2 26.4 15.1 15 14.9 14.8 9.5 9.6 165.8 49.3 49.2
"214" 392 "GY79392" "F" "A" 11.5 11.1 3.4 3.3 4.2 4 27 26.8 27.1 27.1 14.6 14.7 14.6 14.5 9.7 9.5 140.5 49.1 48.6
"215" 393 "GY79393" "F" "A" 10.5 10.2 3.9 3.7 4 3.8 26.9 26.9 26.1 26.3 14.5 14.6 14.6 14.6 10.5 10.4 150 48.1 48.1
"216" 394 "GY79394" "F" "A" 10.1 9.9 3.4 3.4 4 4.1 25.5 25.2 24.9 24.9 13.2 13.3 13.5 13.4 8.2 8.2 126.8 46.2 46.2
"217" 395 "GY79395" "F" "A" 9.5 9.6 3.5 3.5 4.1 3.8 26 26 25.3 25.2 14.2 14 14.3 13.9 9.8 9.6 138.2 46.6 46.3
"218" 396 "GY79396" "M" "A" 10.7 10.6 3.9 3.9 3.9 3.9 27.4 26.7 26.8 26.2 15.4 15.5 14.9 15 10.2 10.2 153.5 48.1 48.2
"219" 397 "GY79397" "F" "A" 9.7 9.5 3.7 3.7 3.8 3.8 26 25.9 26.4 25.6 14.2 14.2 14 14.1 9.8 9.6 133 47.1 47.6
"220" 398 "GY79398" "F" "A" 9 10.3 3.6 3.3 3.7 3.7 26.3 26.4 26.3 25.9 15 15 14.6 14.5 9.8 9.8 121 46.7 47.1
"221" 399 "GY79399" "F" "A" 11 11.1 4.1 3.9 4.4 4.4 24.4 24.1 24.1 24 14.8 14.8 14.8 14.8 10.5 10.4 144.9 47.4 47.5
"222" 400 "GY79400" "M" "A" 11.4 11.3 4.1 3.9 4.1 3.9 27.7 27.2 27.5 26.9 15.2 15.5 15.5 15.4 10.6 10.6 169.1 49.5 49.7
"223" 401 "GY79401" "F" "A" 10.4 10.4 3.7 3.6 4 4 25.8 25.6 25.6 25.6 14.9 14.9 14.7 14.7 9.8 10 128.7 46.4 46.5
"224" 402 "GY79402" "M" "A" 11.4 11.6 3.7 3.7 4.2 4.2 27.5 27.6 27.3 27.2 14.4 14.4 14.5 14.5 10 9.8 141.5 49.7 49.7
"225" 403 "GY79403" "M" "A" 11.1 11.1 3.8 3.9 4.1 3.9 27.2 27.3 27.2 27.1 15.3 15.3 15 15 10.2 10.3 160.4 48.9 48.9
"226" 159 "GY79159" "M" "A" 12.1 11.3 4.3 4.2 4.5 4.6 27.2 27.5 27.5 27.6 15.4 15.4 15.5 15.5 10.5 10.5 140.2 48.9 48.8
"228" 36 "GY79036" "F" "A" 11 11.1 4.2 4.1 4 4.1 27.2 27 26.9 26.8 15.9 15.9 15.9 15.8 10.7 10.5 152.7 47.8 48
"229" 118 "GY79118" "M" "A" 11.3 11 3.9 3.9 4.2 4.4 28.8 28.6 28.7 28.3 15.9 16 16 16.1 10.8 10.6 172.5 49.1 49
"232" 163 "GY79163" "F" "A" 10.7 10.8 4.1 4 4.1 4 27.1 26.4 26 26.2 14.9 14.9 15 15 9.2 9.4 126 48.5 48.1
"234" 165 "GY79165" "F" "A" 10.2 10.2 4.1 4 4 4.1 25.7 25.5 24.8 24.8 14.7 14.7 14.5 14.6 10 9.8 128.6 48.1 48
"236" 167 "GY79167" "F" "A" 10.2 10.2 4 3.8 4.5 4.5 25.6 25.7 24.5 24.6 14.9 14.8 14.7 14.7 9.5 9.4 115.2 46.1 45.8
"238" 169 "GY79169" "F" "A" 10.6 11 4.4 4.4 4.1 4.1 26 25.8 25.8 25.5 14.2 14.1 14.7 14.6 9.3 9.5 146.5 47.8 47.6
"240" 171 "GY79171" "M" "A" 12 11.9 4.5 4.4 4.4 4.3 26.1 25.6 26.6 25.9 15.8 15.7 15.6 15.7 10.6 10.4 144.4 50.6 50.8
"241" 172 "GY79172" "M" "A" 11.2 11 4.5 4.4 4.3 4.3 27.5 27.5 27.4 27 15.6 15.6 15.4 15.5 10.6 10.6 156.4 49 48.9
"242" 173 "GY79173" "M" "A" 11 11 4.3 4.3 4.3 4.6 28.3 28.1 28.4 28 16.1 16.3 16 16.3 11.5 11.4 162.7 50.3 50.3
"244" 175 "GY79175" "M" "A" 10.1 10.2 4.2 4.1 4.5 4.4 27.1 27.1 26.4 26.6 15.3 15.4 15.5 15.3 10.2 10.2 166.2 49.1 49
"245" 176 "GY79176" "F" "A" 10.6 10.4 3.8 3.6 3.8 3.9 25.6 24.9 25.8 25.2 14 14 14.2 14.1 10 10.1 110.4 47.9 47.7
"246" 177 "GY79177" "F" "A" 10.9 10.9 4 4 3.7 4 25.9 25.4 25.4 25.9 14 14.1 13.9 13.9 9.3 9.4 128.1 46.7 46.8
"247" 178 "GY79178" "M" "A" 10.8 10.7 4.2 4 4 4.1 26.8 26.7 26.9 25.7 14.6 14.5 14.4 14.6 9.7 9.6 141.1 48.7 48.3
"248" 179 "GY79179" "M" "A" 9.7 9.7 3.7 3.6 4.2 4.1 24.2 25.3 25.1 25.2 15.1 14.9 14.9 14.6 10 10 132.7 47.2 47.1
"249" 180 "GY79180" "F" "A" 10.4 10.7 4.2 4.2 4.1 4.1 25.2 24.9 23.9 24.4 14.3 14.3 14.5 14.7 9.8 9.7 138.2 45.8 45.7
"250" 181 "GY79181" "F" "A" 11.4 11 4.2 4.1 4.1 4.1 26.6 26.3 26.3 26.2 15 15.2 14.8 15 9.7 9.7 146.5 48.8 48.7
"251" 182 "GY79182" "F" "A" 10.3 10.2 3.9 3.9 3.9 4 26.9 26.6 26.7 25.7 14.5 14.6 14.4 14.5 9.6 9.7 139.4 48 47.8
"252" 183 "GY79183" "M" "A" 9.9 9.8 4.4 4.3 3.9 4 26.1 25.8 25.7 25.8 14.8 14.8 14.6 14.7 9.1 9.4 104.9 46.9 47
"253" 184 "GY79184" "F" "A" 10.2 10.5 3.9 3.9 3.9 4 25.8 25.5 27.1 26.7 15.6 15.6 15.1 15.2 10.9 10.5 155.3 48.5 48.5
"254" 185 "GY79185" "M" "A" 10.2 10.2 4.3 4.1 4 3.9 27.7 27.6 27.5 27.4 15.2 15.3 15 14.9 10.5 10.6 156.5 48 47.8
"255" 187 "GY79187" "M" "A" 10.2 10.2 3.8 3.8 4.1 3.9 27.6 27.4 27.7 27.6 15.4 15.3 15.2 15.1 10.5 10.3 134.2 49.6 49.5
"256" 188 "GY79188" "M" "A" 10.3 10.2 4.2 4.2 3.9 3.9 27.1 27 27.2 26 14.6 14.7 15 14.9 9.6 9.8 149.8 47.4 47.6
"257" 189 "GY79189" "F" "A" 10.4 10.3 3.6 3.4 3.9 3.9 25.3 25 25.2 24.6 14.1 14 13.9 13.9 10.3 10.2 137 48.7 48.5
"258" 190 "GY79190" "F" "A" 10.4 10.6 3.8 3.7 4.2 3.9 26.1 25.8 26.5 26.5 14.6 14.4 14.2 14.5 9.6 10 148.7 48.8 48.1
"259" 191 "GY79191" "M" "A" 10 10.4 4.2 4.2 4.4 4.3 28.5 28.3 28 28.2 12.8 12.8 15.3 15.4 11.3 10.7 153.1 49.9 49.7
"261" 193 "GY7193" "M" "A" 10.4 10.4 4.1 4 3.9 3.8 28 28 26.7 27.9 15 15.1 15.2 15.3 11.4 11.3 163.5 47.9 47.9
"262" 115 "GY79115" "M" "A" 10.2 10.1 4 3.9 4.2 4.2 26.6 26.2 26.5 26 15 15.2 15 15 9.7 9.8 143.7 48.7 48.8
"263" 279 "GY79279" "F" "A" 10.1 9.9 4.1 4 4.2 3.9 27.2 27.5 27.6 27 14.8 14.8 14.8 14.9 9.8 9.7 149.7 46.8 47.6
"264" 280 "GY79280" "F" "A" 9 9.1 4.1 4.1 3.9 3.9 25.5 25.5 25.6 25.2 14.4 14.3 14.2 14.2 8.3 8.5 119 46 46
"265" 281 "GY79281" "F" "A" 9.7 9.5 3.8 3.7 4.1 4.3 26.3 26.2 26.4 26.3 14.8 14.7 15 15 8.5 8.6 142.1 48 48
"266" 282 "GY79282" "F" "A" 10.5 10.4 3.7 3.7 3.9 4 25.2 25.7 25.2 25.3 14.6 14.5 14.4 14.4 9.6 9.7 137.8 46.7 46.5
"267" 283 "GY79283" "F" "A" 10.9 10.6 4 3.9 3.8 3.9 26.6 26.8 26.3 26.4 14.3 14.3 13.8 13.7 8.8 8.6 135.7 48.4 48.2
"268" 284 "GY79284" "F" "A" 10.4 10.2 3.9 4 4.3 4.3 26.3 26.6 26 26 15.1 15 14.9 14.9 10.1 10.2 148.5 47.2 47.3
"270" 286 "GY79286" "F" "A" 10.8 10.7 3.9 3.9 4.2 4.1 25.9 25.7 26.1 25.4 15 15.1 15.2 15.1 9.7 9.8 149 49.2 49.1
"271" 287 "GY79287" "F" "A" 10.8 10.7 3.8 3.7 4.4 4.2 24.9 25.8 25 25.6 14 14.1 14.3 14.4 9.3 9.3 160 47.6 47.7
"272" 288 "GY79288" "M" "A" 10.2 10.2 3.9 3.9 4.4 4.4 26.4 26 25.1 25.1 15.3 15.4 15.2 15.3 10.5 10.7 143.4 47.4 47.5
"273" 289 "GY79289" "F" "A" 9.7 10.4 3.7 3.6 3.8 3.8 26 25.7 25.8 25.7 14.5 14.5 15 14.9 10.2 9.9 139.4 47.2 47.5
"274" 290 "GY79290" "F" "A" 10.4 10.5 4 3.8 4.3 4.1 27.5 27.4 27.2 26.9 14.7 14.6 14.9 14.8 9.8 9.7 157.5 47.5 47.5
"275" 291 "GY79291" "F" "A" 10.2 10.1 3.9 3.9 3.7 3.8 26 26.1 26.4 26.2 14.4 14.3 14.9 15 9.6 9.8 124.7 46.9 46.9
"276" 292 "GY79292" "F" "A" 10.7 10.4 3.8 3.7 4.2 4.2 25.3 25.5 25.7 26.6 14.7 14.9 15.1 15.2 9.7 9.8 134.4 47 46.9
"277" 293 "GY79293" "F" "A" 10.7 10.7 3.9 3.9 3.8 3.7 26.9 27.3 26.9 26.8 14.5 14.5 14.8 14.6 9 9.2 128.6 48.1 47.8
"279" 295 "GY79295" "M" "A" 10.1 10 3.9 3.9 4.3 4.1 26.1 25.6 26.5 26.2 15.2 15.1 15.2 15.2 10.6 10.5 137.7 47.9 47.9
"280" 296 "GY79296" "F" "A" 9.8 9.8 3.5 3.5 3.9 3.8 24.3 24.6 24.7 24.4 15.1 15 15.1 15 9.8 9.8 142 45.4 45.8
"281" 297 "GY79297" "F" "A" 10 10.4 4 3.9 3.8 3.8 28 28 26.9 27.2 14.3 14.2 14 14 9.3 9.4 157.3 48 48.1
"282" 298 "GY79298" "M" "A" 11 10.8 3.9 3.9 3.9 4 27.5 27.2 27.5 27.5 15.2 15 15.1 15.1 10 10 147 48.1 48
"283" 299 "GY79299" "M" "A" 10.1 10.2 3.9 3.8 4 4.1 27.1 27.1 26.9 26.9 14.4 14.3 14.8 14.7 9.2 9.2 125.8 48.5 48.3
"284" 300 "GY79300" "M" "A" 11.3 11.1 3.8 3.9 4.4 4.2 27.2 27.2 27 27.2 15 15.1 15.1 15 10 10.2 148.2 50.4 50.6
"285" 1 "GY79001" "F" "A" 9.6 9.4 4.2 4 3.7 3.7 25.4 25.8 25.7 26 14.2 14.3 14.2 14.2 9.7 9.6 115.9 45.6 45.6
"286" 4 "GY79004" "F" "A" 10.8 11.2 4.4 4.3 4.5 4.6 26.2 26.5 27.3 26.4 14.9 15 14.8 14.9 9.9 10.2 168.5 47.6 47.8
"288" 6 "GY79006" "M" "A" 11.6 11.5 4.1 4.1 4.4 4.5 27.5 27.7 28.1 27.8 15.8 15.9 15.8 16 10.6 10.5 177.5 50.3 50.5
"289" 7 "GY79007" "M" "A" 10.5 10.5 3.8 3.6 4.3 4.1 27 27 26.9 26.8 15.5 15.6 15.5 15.6 10.8 11 147.5 48.7 48.7
"290" 8 "GY79008" "M" "A" 10 9.8 3.9 4 4.1 4 27.6 27.4 27.2 27.4 15.4 15.6 15.4 15.5 10.1 10.3 166.8 47.7 47.4
"291" 9 "GY79009" "F" "A" 10.5 10.5 3.9 3.9 3.9 4 27.4 27.3 27.5 27.2 13.9 13.9 13.9 13.9 9.4 9.6 177.6 48.5 48.6
"292" 10 "GY79010" "M" "A" 10.5 10.5 4.5 4.4 4.2 4.2 27.5 27.2 27.1 26.9 15.7 15.7 16.7 16.7 10 9.8 159 47.9 47.6
"294" 12 "GY79012" "F" "A" 9.8 9.9 3.6 3.5 4 3.9 26.1 26 25.9 26.1 14.8 15 14.9 14.9 10.1 10 177.8 47.2 47.1
"295" 13 "GY79013" "M" "A" 10.7 10.7 4.2 4.1 4.3 4.4 27.7 27.8 28.2 28 15.2 15.2 15.4 15.3 11.7 11.5 171.5 49.3 49.2
"296" 15 "GY79015" "M" "A" 11.1 11.5 3.8 3.8 4.7 4.5 25.8 25.6 25.9 25.7 15.7 15.7 15.7 15.7 10.3 10.2 173.6 48 47.9
"297" 17 "GY79017" "F" "A" 9.5 9.4 3.8 3.6 3.9 3.9 26.7 25.8 25.7 26 14.4 14.4 14.5 14.4 9.6 9.7 146.3 45.5 45.4
"298" 19 "GY79019" "M" "A" 10.3 10.1 3.8 3.8 4.3 4.2 27.2 27.1 27.1 26.9 16.6 16.4 16 16.3 10.8 11 185.2 48.7 48.2
"301" 22 "GY79022" "F" "A" 10.4 10.2 3.7 3.8 4.1 4 25.4 25.1 24.3 25.4 15 14.9 15 14.9 9.5 9.5 123.6 46.7 46.5
"302" 23 "GY79023" "M" "A" 9.4 9.4 4.2 4.1 3.7 4 26.4 26.5 26.8 26.8 14.9 14.9 14.9 14.8 9.8 9.6 118.9 48.1 48.2
"303" 24 "GY79024" "M" "A" 10.4 10.5 4.3 4.3 4.7 4.5 25.6 25.7 26.2 26 16.1 16.4 15.9 16 10.4 10.4 138 48 47.7
"304" 25 "GY79025" "F" "A" 11.1 11 4.2 4.2 4.5 4.4 26 25.7 25.5 25.8 15.6 15.6 15.5 15.7 10 10 159.8 48.6 48.5
"305" 26 "GY79026" "M" "A" 11.2 11.2 4.4 4.2 4.2 4.1 27.3 27 27.1 27.4 16.3 16.2 16.5 16.4 10.8 10.7 162.5 49.7 49.9
"306" 27 "GY79027" "M" "A" 10.7 10.7 4 4 3.9 4.2 27.5 27.3 27.3 27.4 16.1 16.2 16.2 16.1 11.6 11.4 137.1 48.7 48.7
"307" 28 "GY79028" "F" "A" 10.5 11 4.1 4.2 3.9 4 25.6 25.7 25.8 26.4 15.4 15.4 15.4 15.4 11 10.8 153.9 47.6 47.5
"308" 29 "GY79029" "M" "A" 10.3 10.3 4.2 4 4 3.9 27.1 27 27.2 26.6 16.1 16.1 15.9 15.9 11 11.1 189.5 48.8 48.4
"309" 30 "GY79030" "F" "A" 10.6 10.6 4.5 4.3 3.9 3.7 26.9 26.4 26.2 26.6 15.4 15.5 15.6 15.7 10.3 10.8 151.1 48.1 48
"310" 31 "GY79031" "M" "A" 10.7 10.8 4.1 4.2 4.3 4.2 27.4 27.4 26.4 26.4 15.1 15.1 15.2 15.5 10.6 10.7 134.9 49.4 49.3
"311" 32 "GY79032" "M" "A" 10.6 10.6 3.8 3.8 4.3 4.3 26.1 26.2 26.1 26.6 16 16.2 16.2 16 11.4 11.6 152 48.2 48.3
"312" 33 "GY79033" "M" "A" 11.3 11.3 4.7 4.6 4.8 4.4 27.6 26.9 26.9 26.5 15.9 15.9 15.9 16 11 11.1 193.7 49.9 49.8
"313" 34 "GY79034" "F" "A" 10.4 10.2 3.8 3.8 4.2 3.7 26.1 25.5 25.5 26.7 14.6 14.6 14.2 14.5 9.6 10.3 130.9 45.8 46.1
"314" 37 "GY79037" "M" "A" 9.8 9.8 4 3.9 3.9 4.1 25.3 25.3 25.9 25.5 15.7 15.8 15.8 15.6 10.6 10.6 151.8 47.9 47.9
"315" 38 "GY79038" "F" "A" 10.2 10.2 4 4 4.3 4.3 26.3 26.2 26.6 26.4 15.8 15.8 16.2 16.2 10.6 10.5 158.5 46.8 46.8
"316" 40 "GY79040" "F" "A" 10.7 10.8 4.1 4 3.8 4 25.3 25.4 26.3 26.3 14.5 14.7 14.5 14.5 9.3 9.5 123.7 47.5 47.4
"317" 42 "GY79042" "F" "A" 10.7 10.6 3.6 3.7 4.1 4.1 26.2 26.5 26.7 26.3 15.1 15.2 15.2 15.1 9.5 9.6 154.1 47.4 48.3
"318" 44 "GY79044" "M" "A" 10.8 10.6 3.7 3.7 4.1 4.1 26.8 27.3 26.6 26.8 15.2 15.3 15.3 15.3 10.6 10.6 153.2 48.5 48.7
"319" 46 "GY79046" "M" "A" 11 10.8 4 4 4.6 4.5 27.6 27.6 26 26 16.3 16.2 15.9 16 10.7 10.8 153.7 50.2 50.1
"320" 47 "GY79047" "F" "A" 10.7 10.1 4.2 4.2 3.9 3.7 24.8 24.6 24.7 24.4 14.3 14.5 14.3 14.3 9.7 9.8 111.4 48.1 47.9
"321" 48 "GY79048" "F" "A" 11.6 11.5 4.4 4.4 3.9 3.9 25.6 25.7 26 25.6 15.3 15.3 15.9 15.7 9.8 9.8 135.2 48.7 48.7
"322" 49 "GY79049" "M" "A" 9.7 9.7 4.1 4.1 4.1 4.1 27.1 27.2 26.9 25.9 16.3 16.4 16 16.2 10.1 10.1 165.6 49 49
"323" 50 "GY79050" "M" "A" 10.9 10.9 4.6 4.5 4.1 4.1 26.4 26.3 26.2 26.1 15.8 15.7 15.6 15.7 11.3 11.4 150.6 50 49.7
"324" 51 "GY79051" "M" "A" 10.8 10.7 4.3 4.1 4.1 4.3 26.8 26.6 26.7 27 16.1 16.1 15.6 15.5 10.1 10.2 172 49 49
"326" 53 "GY79053" "F" "A" 9.9 9.9 4.3 4.3 4 3.9 26.4 26.5 26.9 26.8 14.9 15.1 14.9 15 10.6 10.6 145.5 48.3 47.9
"327" 54 "GY79054" "M" "A" 10.5 10.5 3.9 4 4.1 4 25.9 25.9 25.3 25 15.9 16 15.9 15.8 10.5 10.6 149.6 47.4 47.5
"328" 55 "GY79055" "F" "A" 10.3 10.2 4.2 4.1 3.8 4.1 26.2 25.9 26.6 26.3 15.2 15.2 15 15 9.5 9.5 146.1 47.4 47.1
"329" 56 "GY79056" "F" "A" 9.8 9.8 4 4.1 3.8 3.8 23.9 24 24 24.2 14.5 14.2 14.1 14.2 9.2 9.1 129.6 44.9 45
"330" 57 "GY79057" "M" "A" 11.1 11 4 3.9 4.5 4.4 26 25.9 25.7 25.2 15.5 15.6 15.5 15.5 11.2 11.4 159.5 48.8 48.5
"331" 58 "GY79058" "F" "A" 11.2 11.2 4.1 4.1 3.8 4.3 27.5 27.2 26.4 26.3 15.5 15.4 15.2 15.2 10.1 9.8 195.2 49.9 50
"332" 59 "GY79059" "F" "A" 10.5 10.6 4.3 4.1 4 4 26.5 26.1 26.3 25.6 15.1 15.1 14.9 15.1 9.5 9.5 148.7 47.1 47.4
"333" 60 "GY79060" "F" "A" 10.3 10.5 4 3.9 4.3 4.2 25.8 25.7 25.7 25.5 14.7 14.9 14.7 14.7 9.8 10 169.9 47 46.9
"334" 61 "GY79061" "F" "A" 10.5 10.4 4 4 4 3.9 26.6 26.2 26.2 25.5 15.6 15.8 15.5 15.7 10.4 10.2 166 48 47.2
"335" 62 "GY79062" "M" "A" 10.2 10.7 4.2 4 4.2 4.1 26.7 26.5 26.9 27 15.4 15.4 15.3 15.4 10.6 10.6 172.6 48.6 48.1
"336" 63 "GY79063" "M" "A" 10.5 10.3 3.8 3.6 3.9 3.7 26.1 25.6 26.1 25.7 14.8 15 14.7 14.6 9.9 10 125.5 47 47.1
"338" 65 "GY79065" "M" "A" 10.2 10.4 4.2 4.1 4.3 4.3 27.2 27.5 27.4 27.5 16.4 16.5 16 16 10.6 10.6 151.3 49 49
"339" 66 "GY79066" "M" "A" 10.9 10.9 4 3.9 3.9 3.9 26.5 26.4 26.5 25.5 15.7 15.7 15.6 15.6 10.3 10.3 151.1 48.5 48.5
"340" 67 "GY79067" "F" "A" 10.9 10.8 4 3.9 4.4 4.3 26.9 26.8 26.6 27 15.4 15.5 15.2 15.2 10 10.1 149 49.3 49.7
"341" 68 "GY79068" "M" "A" 10.8 11.1 4.1 4.1 4.5 4.5 25.8 25.8 26.6 26.1 14.9 15.1 15.1 14.8 10.1 9.9 149.8 49.2 48.5
"342" 69 "GY79069" "F" "A" 11.1 11 4.3 4.2 3.9 4.2 25.1 24.7 24.5 24.3 14.5 14.6 14.4 14.5 10.3 10.5 161.2 47.6 47.6
"343" 70 "GY79070" "M" "A" 10.8 10.8 4.3 4.2 4.9 4.8 25.8 25.6 25.3 25.4 15.8 15.8 15.5 15.5 10.3 10.2 158.4 48.9 48.8
"344" 71 "GY79071" "M" "A" 11.3 11.2 3.7 3.7 4.1 4 25.8 25.8 26.3 26 15.5 15.6 15.1 15 10.1 10 125.4 47.9 48.2
"345" 72 "GY79072" "M" "A" 10.3 10 4 4 4 3.8 26.8 27.2 27.2 26.7 15.3 15.4 14.9 14.9 9.4 9.3 132.9 48.7 49.1
"346" 73 "GY79073" "F" "A" 10.2 10.2 3.7 3.7 3.8 3.9 25.3 25.3 24.7 24.3 14.6 14.7 14.5 14.3 9.7 9.7 109.2 47.2 47.4
"347" 74 "GY79074" "F" "A" 11.1 10.9 3.9 3.9 3.8 3.8 25.8 26.1 26 26.1 14.8 14.8 14.7 14.7 9.5 9.5 124.8 47.9 48.1
"348" 75 "GY79075" "F" "A" 11 11 4.6 4.6 4.3 4.4 26.7 26.7 26.5 26.6 14.8 14.8 14.7 14.7 9.6 9.5 144.5 48 48.6
"349" 76 "GY79076" "M" "A" 10.1 10 4.1 4.1 4 3.9 26.8 27.1 26.6 27.6 15.8 15.9 15.7 15.8 10.2 10.3 144.1 48 47.8
"350" 77 "GY79077" "M" "A" 10.8 10.8 4 4.1 4.3 4.4 27.9 27.6 27.7 27.6 15.5 15.6 15.7 15.7 10.1 10.1 149 49.2 49.2
"351" 78 "GY79078" "M" "A" 10.6 10.6 4.3 4.2 4.3 4.5 28.2 28.2 27.9 27.7 15.9 15.9 15.8 15.8 11.2 11.3 166 48.8 48.8
"352" 79 "GY79079" "M" "A" 10.4 10.4 4 4 4 3.9 25 24.6 25.9 25.9 15 15.1 14.9 15 10.5 10.3 155.8 47 47
"353" 80 "GY79080" "M" "A" 10.8 10.9 3.8 3.8 4 4 27.4 26.8 26.5 26.1 15.6 16 15.6 15.7 11.1 11 155.8 48 48.1
"354" 81 "GY79081" "F" "A" 9.9 9.9 3.8 3.7 3.6 3.7 25.6 25.6 24.9 24.5 14.6 14.6 14.5 14.5 10.1 10 140.3 45.6 46.4
"355" 82 "GY79082" "F" "A" 11.2 11.2 4.4 4.3 4.2 4.1 27.3 27.4 27.2 26.8 14.7 14.4 14.8 14.8 9 9 167.3 48.7 48.3
"356" 83 "GY79083" "M" "A" 11 10.9 4.3 3.9 4.5 4.1 26.6 26.7 26.1 26.4 15.5 15.5 15.6 15.5 11.1 11 180.3 49 49
"357" 84 "GY79084" "M" "A" 10.5 10.3 4 3.9 3.8 4 27.2 27.5 27.8 27.7 16.2 16.4 16.1 16.1 10.2 10.2 158.1 48.7 48.9
"358" 85 "GY79085" "F" "A" 10.6 10.6 4.4 4.3 4.2 3.9 25.5 25.7 25.7 24.8 15 15.1 15 15 9.4 9.3 132.2 48.2 47.9
"360" 87 "GY79087" "M" "A" 10.6 10.7 4.3 4.2 4.4 4.1 27.3 27.1 26.8 26.4 16.1 16.3 16.2 16.3 10.5 10.5 132.2 47.6 47.9
"361" 88 "GY79088" "M" "A" 10.5 10.3 4 3.9 3.8 3.7 26.2 25.9 25.8 25.8 15.6 15.7 15.9 15.8 9.8 9.9 149 47.1 47.2
"362" 89 "GY79089" "F" "A" 10.8 10.7 3.7 3.7 3.9 3.8 26.1 26 25.9 25.9 14.7 14.9 14.7 14.7 9.9 9.8 136.1 46.2 46.3
"363" 90 "GY79090" "F" "A" 10.1 9.9 4.1 3.9 3.8 3.8 26.1 26 25.6 25.9 15.2 15.2 14.9 14.9 9.6 9.3 171.1 46.7 46.8
"364" 91 "GY79091" "F" "A" 10.9 10.7 4.2 4.1 3.6 3.5 25.9 25.9 25.9 25.6 14.4 14.5 14.2 14.2 11 10.5 153 46.3 46.4
"365" 92 "GY79092" "F" "A" 10.2 10.1 4 3.9 3.5 3.5 26.4 26.4 26.3 26.4 15.1 15.1 15 15.1 10.2 10.2 125.6 46.4 46.2
"366" 93 "GY79093" "M" "A" 10.7 10.5 4.3 4.2 4.3 4.5 25.5 25.6 26.7 26.5 15.1 15.2 14.9 15 9.8 9.8 130.8 48.6 48.3
"367" 94 "GY79094" "M" "A" 11.8 11.6 4.5 4.4 4.4 4.4 29 29 29.3 28.8 15.8 15.7 15.7 15.9 10.8 10.6 169.3 49.6 49.8
"370" 98 "GY79098" "F" "A" 10.5 10.6 3.8 3.7 4 3.9 26.6 26.6 26.9 26.6 15.4 15.6 15.3 15.3 10.4 10.4 148.8 47.7 47.8
"371" 99 "GY79099" "F" "A" 10.9 10.6 3.8 3.9 4 4.1 25.9 25.7 26.3 26.1 14.9 15.1 15 15 9.5 9.5 136.4 47.6 47.4
"372" 100 "GY79100" "F" "A" 10.2 10.1 4.1 4 4.1 3.8 25.8 25.9 26.4 26.8 14.9 15 14.9 15 9.5 9.6 153 47.2 47.3
"373" 101 "GY79101" "F" "A" 10.7 10.7 3.8 3.8 4.3 4.3 26.8 26.5 26.5 25.5 15 15 14.3 14.4 9.7 9.6 158.1 47.9 47.9
"374" 102 "GY79102" "F" "A" 9.6 9.5 4 3.9 3.7 3.8 26.2 25.9 25.3 25.4 15.2 15.2 15.1 15.2 9.7 9.7 149.7 46.7 46.8
"375" 103 "GY79103" "M" "A" 10.9 11 4.5 4.3 4.3 4.5 27.5 27.5 26.6 26.6 16 16 16 16 11.1 11 165 50.1 50.2
"376" 104 "GY79104" "F" "A" 10.5 10.5 4 4 3.9 4 24.5 24.6 25 24.6 15.2 15.3 15.3 15.3 9.5 9.5 123.3 46.7 46.9
"377" 105 "GY79105" "F" "A" 10.8 11 4 3.9 4.1 3.9 26.4 26.5 26.4 26.7 14.7 14.8 14.6 14.7 10 10 136.3 46.8 46.5
"378" 106 "GY79106" "M" "A" 10.9 10.7 4 3.9 4.1 4.2 26.5 26.5 26.5 26.3 15.4 15.5 15.3 15.2 10.1 10.1 150.8 48.2 48.4
"379" 108 "GY79108" "M" "A" 11.3 11.1 4.3 4.1 3.9 3.9 26.1 25.6 26.7 26.2 15.4 15.4 15.3 15.3 10.4 10.3 145.7 47.4 47.5
"380" 109 "GY79109" "F" "A" 10.8 10.8 3.6 3.6 4 4 26.4 26.1 25.8 26.5 15.2 15.3 15.3 15.3 10 10 165.3 47.9 47.2
"381" 111 "GY79111" "M" "A" 11.2 11.2 4.2 4.2 4.5 4.3 27 27 26.6 26.8 16.5 16.6 16.2 16.2 11.2 11.1 173.7 49.5 49.2
"382" 112 "GY79112" "F" "A" 10.4 10.4 3.6 3.5 3.7 3.8 26.9 26.9 25.3 25.9 15.4 15.3 15 15.1 9.6 9.6 159 47.4 47.3
"383" 113 "GY79113" "F" "A" 10 10.2 3.9 4.1 4.1 4 26.3 25.9 26.5 25.7 15.4 15.2 15.2 15.1 10.7 10.7 147.9 47.3 46.9
"384" 116 "GY79116" "M" "A" 10.2 10.1 4 3.8 4 4 26.1 26.1 25.6 26.1 15.3 15.2 15.1 15.1 10.3 10.3 152.9 47.5 47.7
"385" 117 "GY79117" "M" "A" 10.9 10.7 4.4 4.4 3.9 3.9 26.9 26.6 26.7 26.5 16.2 16.2 16.3 16.2 10.4 10.3 146.4 49.9 49.9
"386" 119 "GY79119" "M" "A" 10.3 10.1 4.2 4.2 4.2 4.3 26.8 26.8 26.4 26.4 15.8 15.9 16 15.8 10.3 10.3 160 48.8 48.5
"387" 120 "GY79120" "M" "A" 10.6 10.9 4.6 4.5 4.3 4.3 27.1 26.7 26.8 26.6 15.7 15.8 15.9 16 10.3 10.2 175 49.2 48.6
"388" 121 "GY79121" "F" "A" 10.4 10.2 4 4 4.1 4 25.9 25.5 25.6 25.6 15.1 15.1 14.9 14.9 10.3 10.2 150.8 47 46.8
"389" 122 "GY79122" "F" "A" 10 9.9 4.2 4 4 4 27 26.6 26.1 26 15.6 15.6 15.6 15.5 10.6 10.6 171.6 46.3 46.2
"390" 124 "GY79124" "M" "A" 10.1 10 4.1 4 4.2 4.3 25.6 25.9 25.5 25.7 15 15 14.9 15 11 10.7 149.4 46.9 46.8
"391" 125 "GY79125" "M" "A" 11.1 10.9 4.5 4.4 4.2 4 27.7 27.5 27.4 27.3 15.8 15.9 15.7 15.7 10.3 10.3 152.3 49 48.8
"392" 126 "GY79126" "F" "A" 10.6 10.7 4.6 4.4 4.2 4.2 25.1 25.2 25.5 25.4 14.6 14.7 14.5 14.5 9.5 9.4 166.3 48.5 48.3
"393" 127 "GY79127" "M" "A" 10.1 10 3.9 3.9 3.7 3.6 28.6 28.4 28 28.2 15.1 15.2 15.4 15.5 9.6 9.7 132.7 48.8 48.9
"394" 194 "GY79194" "M" "A" 10.4 10.4 3.8 3.8 3.9 3.9 24.1 24 25.2 25 15.3 15.4 15.5 15.5 10 10 122.8 48 48
"395" 195 "GY79195" "M" "A" 10.9 10.9 4.3 4.2 4.4 4.6 26.8 27 27.1 27.1 16.8 16.8 16.7 16.7 10.6 10.7 166.8 50.1 50.3
"396" 196 "GY79196" "M" "A" 11 11.1 4.4 4.3 4.3 4.1 26.3 26.1 26.3 25.9 15.5 15.5 15.4 15.4 10.3 10.2 143.5 47.1 47.1
"397" 197 "GY79197" "M" "A" 10.6 10.7 4.4 4.2 4.1 4.4 27.3 27.4 27.6 27.7 15.9 15.9 15.8 15.8 10.5 10.3 173.1 47.8 47.9
"398" 198 "GY79198" "M" "A" 10.9 11 4.7 4.4 4.1 4.2 26.3 26.4 25.9 25.9 15.2 15.2 15.1 15.1 9.7 9.7 144.5 48.6 48.5
"399" 199 "GY79199" "F" "A" 9.7 9.7 3.8 3.8 3.9 4 26 25.9 26 25.6 15 15.1 15 15.2 9.7 9.6 136.7 47.3 47.5
"400" 200 "GY79200" "M" "A" 10.8 10.9 4 4 4.1 4.2 27.4 27.2 27.6 27.3 16.5 16.2 16.4 16.5 10.5 10.5 154.7 50.5 49.4
"402" 405 "GY79405" "F" "A" 10.7 10.7 4.3 4.2 4.2 4.2 26.9 27 27.3 27.5 16.1 16 15.8 16 10.4 10.4 150.4 48.1 48
"403" 406 "GY79406" "M" "A" 10.7 10.7 3.9 3.9 4.3 4.1 27.6 27.5 28 28.1 16 16 15.9 16 9.8 9.7 173.1 48.6 48.5
"404" 407 "GY79407" "F" "A" 10.5 10.6 4.3 4.3 4.2 4.4 26.3 26.2 26 26.6 15.3 15.3 15.1 15.1 9.6 9.6 144.4 47.9 47.7
"405" 408 "GY79408" "M" "A" 10.7 10.8 4 4 4.2 4.2 26 26.2 25.2 25 15.7 15.7 15.6 15.7 10.4 10.4 139.6 47.7 47.7
"406" 409 "GY79409" "F" "A" 9.9 9.9 4.4 4.4 4.2 4.4 24.7 25 24.6 24.5 14.6 14.7 14.6 14.7 10.7 10.9 133 46.7 46.4
"407" 410 "GY79410" "M" "A" 10.2 10.3 4.4 4.3 3.9 3.9 26.9 26.8 26.6 26.3 16.2 16.2 16 16 10.4 10.4 152.7 48.9 48.9
"408" 411 "GY79411" "F" "A" 11.3 11.2 4.2 4.1 3.9 3.9 25.7 25.9 25.9 25.6 15.4 15.4 15.4 15.5 10.5 10.3 129 48.9 48.6
"409" 412 "GY79412" "M" "A" 11.2 11.2 4 4 4.3 4.2 27.6 27.7 27.3 27.5 15.7 15.7 15.8 15.9 11.3 11.2 123.1 49 48.7
"410" 413 "GY79413" "M" "A" 10.2 10.2 4.2 4 4.1 4 26.4 26 26.7 26.6 14.7 14.8 14.7 14.9 9.5 9.5 132.5 47.4 47.7
"411" 414 "GY79414" "M" "A" 10.7 10.4 4.3 4.1 4.2 4.2 27.7 27.7 27.5 27.6 16.1 16.1 16 15.9 10.9 10.6 161.5 49.4 49.7
"412" 415 "GY79415" "F" "A" 10.2 10.2 4.2 4.1 3.8 3.8 26.6 26.6 27 26.8 15.7 15.7 15.2 15.2 9.7 9.7 149.5 46.9 46.8
"413" 416 "GY79416" "M" "A" 11.1 11 4.5 4.4 4.4 4.4 26.8 26.9 26.9 27.4 16.2 16.2 16.2 16.2 11.3 11.3 158.7 49.2 48.8
"415" 418 "GY79418" "F" "A" 11 10.9 4.2 4.2 4 4.1 27.3 27.1 26.9 26.9 14.5 14.7 14.9 15 9.6 9.5 136.9 47.8 47.8
"416" 419 "GY79419" "F" "A" 10.5 10.6 4.3 4.2 3.9 4 28 27.8 27.2 27.2 15.2 15.2 15.2 15.1 10.5 10.5 146.9 47.5 47.6
"417" 420 "GY79420" "M" "A" 11 10.9 4.6 4.5 4.9 4.5 27 27 27.1 27.2 16 16.5 16 16 10.3 10.2 153.2 49.3 49.7
"419" 422 "GY79422" "F" "A" 10.3 10.5 3.7 3.6 3.7 3.9 25.8 25.4 26 25.9 15.4 15.5 15.2 15.3 10.3 10.3 135.7 45.9 46.1
"421" 424 "GY79424" "M" "A" 11.5 11.4 4.2 4 4 3.8 27.2 27 27.2 27.3 15 15 15.4 15.4 9.6 9.5 134.2 50.5 50.5
"422" 425 "GY79425" "F" "A" 10.5 10.4 3.8 3.7 4 4 25.9 25.7 25.9 25.5 14.7 14.7 14.6 14.6 9.7 9.8 131.4 47 47
"423" 426 "GY79426" "M" "A" 10.2 10.2 4.2 4.2 4.2 4.5 27.4 27.3 27.2 27.1 15.5 15.5 15.8 15.9 10.6 10.3 137.8 47.8 47.8
"424" 427 "GY79427" "F" "A" 10.4 10.4 4.3 4.4 4.2 4.1 26.5 26.6 26.9 26.6 15.4 15.4 15.5 15.6 9.8 9.7 160.6 48.9 48.9
"425" 428 "GY79428" "F" "A" 10.8 10.7 4.6 4.6 4.1 4.1 25.7 25.9 25.8 25.8 15 15 15.2 15.2 9.6 9.6 137.8 47.4 47.5
"426" 429 "GY79429" "M" "A" 10.5 10.4 4.2 4.2 4.3 4.3 27.6 27.6 27.2 26.8 16.2 16.2 16.2 16.2 10.7 10.7 155.3 49.6 49.4
"429" 432 "GY79432" "M" "A" 10.3 10.2 4.2 4.1 4.2 4.3 28 27.9 27.7 28 15.9 15.9 15.8 15.7 10.4 10.6 145.5 48.3 48.3
"430" 433 "GY79433" "F" "A" 10.3 10.3 4 3.9 3.7 3.9 24 24.2 23.9 23.8 15 14.9 15.1 15.1 10.2 9.9 129.7 47.5 47.3
"431" 434 "GY79434" "F" "A" 9.9 9.8 4.1 4.1 3.9 3.9 24.9 24.4 25.1 24.9 14.6 14.7 14.8 14.8 9.7 9.6 130.6 45.4 45.3
"432" 435 "GY79435" "M" "A" 10.3 10.2 4.1 4.1 4.1 4.1 27.2 27.1 26.5 26.5 15.1 15.2 15.2 15.2 10 9.8 150.2 48.3 48.2
"433" 436 "GY79436" "F" "A" 10.3 10.3 4.6 4.5 4 4 26.6 26.4 26.3 26.3 15.1 15.2 15.1 15.1 9.7 9.8 137.4 46.5 46.3
"434" 437 "GY79437" "M" "A" 11 10.8 4.2 4.3 4.3 4.2 27.3 27.5 27.4 27.3 15.9 15.8 16.1 16.1 10.2 10.2 145 49.1 49
"435" 438 "GY79438" "F" "A" 10.2 10.1 3.8 3.7 3.9 3.9 24.7 24.6 26 25.6 14.8 14.9 15 15.2 10 10 132.1 46.1 45.9
"437" 440 "GY79440" "M" "A" 10.6 10.5 3.9 3.9 3.9 3.9 27 26.7 27.2 26.7 15.7 15.6 15.5 15.6 9.9 9.9 175.9 49.4 49.3
"438" 441 "GY79441" "F" "A" 9.9 9.8 3.8 3.8 4 4 25 24.7 24.8 24.9 14.9 14.9 14.9 14.9 9.4 9.9 123.9 46.6 46.6
"440" 443 "GY79443" "F" "A" 10.1 10.1 3.9 3.9 3.9 3.8 26.3 25.5 25.6 25.3 15.2 15.2 15.1 15 10 9.9 146.2 45.5 45.4
"445" 448 "GY79448" "F" "A" 10 9.7 3.7 3.7 3.9 4.2 25.2 24.9 25.2 25.1 15.1 15.2 15.2 15.2 9.9 9.8 149.3 47.1 47.1
"446" 449 "GY79449" "F" "A" 10.6 10.6 3.8 3.7 3.9 4 25.7 25.5 26.1 25.7 15.2 15 14.8 14.9 10.5 10.5 137.5 47.6 47.5
"447" 450 "GY79450" "M" "A" 10.6 10.5 4.3 4.2 3.8 3.7 26 25.9 26.3 25.9 13.8 14 14 14 9.4 10.2 156 49.2 49.1
"450" 453 "GY79453" "F" "A" 10.1 10.2 4 4.1 4.3 4 26.3 25.9 26.7 26.1 15.1 15.3 15 15.3 10.1 10 133.1 46.8 46.5
"453" 456 "GY79456" "F" "A" 9.4 8.9 4.2 4.3 3.5 3.6 24.3 24.3 24.6 24.6 14.7 14.5 14.5 14.4 9.6 9.4 138.6 46.4 45.8
"454" 457 "GY79457" "M" "A" 10.3 10.7 4.5 4.3 3.8 3.7 26.5 26.7 26.9 27.1 15.4 15.5 15.4 15.5 10.4 10.3 173.4 47.9 47.8
"455" 458 "GY79458" "F" "A" 10.4 10.2 4.1 4 3.8 3.7 25.9 26.2 26 26.1 15.5 15.6 15.4 15.4 11.7 11.5 150.9 46.9 47.1
"456" 459 "GY79459" "F" "A" 10.1 10.3 4.2 4.1 3.9 3.8 25.6 25.5 25.4 25.5 14.7 14.8 14.7 14.6 10.3 10.3 154.2 47.7 47.7
"457" 460 "GY79460" "F" "A" 11.1 11 4.2 4.3 4.1 4.3 25 25 25.1 24.7 15.1 15.1 15.1 15.2 10.9 11.2 173.2 49.1 48.8
"458" 461 "GY79461" "F" "A" 11 10.9 3.6 3.6 4.1 3.9 26.2 25.6 25.8 25.5 15.1 15 15 15 10.1 10.3 146.6 47.3 47.6
"459" 462 "GY79462" "M" "A" 10.4 10.2 4 3.8 4 4 27.2 27 27 27.3 15.2 15.1 15 15 11.3 11.2 133.9 48.4 48.1
"460" 463 "GY79463" "M" "A" 10.5 10.4 4.2 4.1 4 4.1 26.9 26.6 26.6 26.3 15 15 14.9 15 10.8 11.1 145.1 48 47.9
"461" 464 "GY79464" "F" "A" 11.7 11.5 4.2 4.2 3.6 3.6 25.6 25.5 26.1 25.9 14.5 14.7 14.5 14.6 9.8 10.1 139.7 49.2 49.2
"462" 465 "GY79465" "F" "A" 10.3 10.8 3.7 3.8 4 4 26.1 25.7 25.8 24.5 14.6 14.7 14.4 14.5 10 9.9 138.3 46.8 46.8
"463" 466 "GY79466" "M" "A" 10.9 10.8 4.5 4.4 4.1 4 26.7 26.9 27 26.6 15.3 15.2 15 15 11.5 11.4 156.1 48.9 48.9
"464" 467 "GY79467" "F" "A" 10.8 11.1 4.1 4.1 4.3 4.1 26.3 26.4 26.2 25.3 15.2 15.3 15.2 15.3 9.8 9.9 139.4 48.7 48.3
"465" 468 "GY79468" "F" "A" 9.8 9.7 3.6 3.7 3.8 3.7 26.2 26.6 25.8 25.6 14.5 14.5 14.6 14.6 10.3 10.6 133.2 46.5 46.3
"466" 469 "GY79469" "F" "A" 11 10.9 4 4 4 4.2 26 26.1 26.6 25.9 14.9 14.9 14.7 14.8 10.6 10.6 138.2 48.4 48.4
"467" 470 "GY79470" "M" "A" 10.8 10.7 3.7 3.5 4 4 27.9 27.7 27.5 27.7 15.9 15.8 16.1 16.2 11.5 11.5 159.5 49.3 49.4
"468" 471 "GY79471" "F" "A" 10.6 10.5 3.9 3.8 3.8 4 26.2 26.1 25.5 25 15.1 15.2 15 15.1 10 10.2 148.5 47.6 47.4
"469" 472 "GY79472" "M" "A" 10.5 10.4 4 3.9 4.1 4 26.8 26.8 25.8 26 15.3 15.4 15.3 15.4 10.6 10.4 176.7 47.5 47.4
"470" 473 "GY79473" "F" "A" 10.1 10.6 3.5 3.4 3.6 3.6 25.4 24.9 25.2 24.8 14.6 14.6 14.5 14.5 10.3 10.2 135.7 46.8 46.9
"472" 475 "GY79475" "F" "A" 10.8 10.6 3.7 3.7 3.9 3.9 26.5 26.3 26 25.9 14.7 14.8 15.3 15.3 10 9.9 159.6 48.2 47.8
"473" 476 "GY79476" "M" "A" 10.6 10.5 4.1 4.1 3.9 3.9 27.1 26.9 26.7 26.8 15.6 15.4 15.8 15.8 10.2 9.9 170.6 47.8 48.1
"475" 478 "GY79478" "F" "A" 10.3 10.2 3.8 3.7 3.9 3.9 24.6 24.6 25 25 14.5 14.6 14.7 14.6 10.5 10.3 130 46 46
"476" 479 "GY79479" "F" "A" 10.7 11 4.2 4.1 3.8 3.8 25.4 25.6 24.3 24.2 14.8 14.7 14.7 14.7 10.4 10.5 152.1 48.8 48.7
"477" 480 "GY79480" "F" "A" 10.5 10.3 3.7 3.6 3.9 3.7 24.9 24.8 25 24.6 14.1 14.2 13.1 13.2 9.6 9.3 135.5 47.5 47.3
"478" 481 "GY79481" "M" "A" 10.8 10.6 3.8 3.7 4 3.9 26.9 26.7 26.7 27 15.6 15.7 15.6 15.7 10.4 10.5 163.2 48.2 48
"479" 482 "GY79482" "F" "A" 10.8 10.6 4 4 4.4 4.4 27 26.5 25.6 25.5 15 15 15 15.1 10.4 10.3 140 48.2 48.3
"480" 483 "GY79483" "F" "A" 11.4 11.5 3.7 3.6 3.9 3.8 25.9 25.9 26.1 26.5 14.6 14.6 14.7 14.9 10.2 10.2 143.6 47.9 47.5
"481" 484 "GY79484" "F" "A" 10.5 10.4 3.9 3.8 3.8 3.6 25.5 25.9 25.9 25.6 14.4 14.4 14.4 14.4 10.6 10.6 140.1 49 48.8
"482" 485 "GY79485" "M" "A" 11.2 11.3 4.5 4.3 4 3.8 27.1 27.1 27.2 26.8 15.8 15.7 16 16.3 11.2 11.2 161.7 49.8 49.9
"484" 487 "GY79487" "F" "A" 10.3 10.3 3.7 3.6 3.7 3.7 26.5 26.3 25.1 25.4 15.4 15.4 15.4 15.5 11.1 11.5 149.5 47 46.9
"485" 488 "GY79488" "F" "A" 12 12 4.1 4 4.1 4.1 25.9 25.9 25.8 26.1 14.3 14.4 14.2 14.2 9.1 9.1 118.8 48.1 48.4
"486" 489 "GY79489" "F" "A" 10.2 10.7 3.6 3.4 4 3.9 25.7 25.5 25.4 25.6 15 14.9 14.9 14.9 10 10.5 123.2 45.3 45.1
"487" 490 "GY79490" "M" "A" 10.7 10.7 4.1 4 4.2 4.1 25.8 26.5 25.9 25.6 15.1 15.2 15.2 15.2 11.2 11.2 143.9 48.2 48.1
"488" 491 "GY79491" "M" "A" 11.5 11.6 4 4.1 4.1 4 27.2 26.9 26.9 26.3 15.4 15.6 15.3 15.4 11.3 11.1 124.4 48.8 48.5
"489" 492 "GY79492" "F" "A" 11 11 4.3 4.2 3.9 4 25.3 25.3 25.6 25.3 15 15 14.7 14.9 9.5 9.5 135.4 47.2 47.2
"490" 493 "GY79493" "M" "A" 11.1 11.4 3.7 3.6 4 3.9 27.9 27.4 27.8 27.6 14.5 14.6 14.4 14.6 10.2 10.4 152.5 48.2 48.4
"491" 494 "GY79494" "F" "A" 9.9 9.8 4 3.9 4 4.1 26.2 26 26.6 26.3 14.9 14.8 14.8 14.7 10.2 10.4 150.1 47.2 48
"492" 495 "GY79495" "M" "A" 10.4 10.4 4.1 4 4.1 4 27.1 26.9 25.6 25.6 14.9 15 15 15 10.5 10.5 134.1 48.4 47.9
"493" 496 "GY79496" "M" "A" 10.6 10.4 3.9 3.9 4.3 4.3 26.1 26.1 25.4 25.5 15.2 15.3 15.4 15.3 10.8 10.8 150.9 47.7 47.7
"494" 497 "GY79497" "F" "A" 10.6 10.7 3.9 3.9 3.9 3.9 27.3 27.2 27 26.5 15.1 14.8 14.4 14.4 10 10 158.6 48.9 48.8
"495" 498 "GY79498" "M" "A" 11.2 10.6 4.4 4.2 4 3.9 26.7 26.9 26.8 26.6 14.8 14.9 14.5 14.5 9.9 10.5 148.8 49.1 49
"497" 500 "GY79500" "M" "A" 11.1 11.1 4 4.1 4 4 26.5 26.8 26.7 26.6 14.6 14.6 14.8 14.7 10.6 10.7 146.4 47.1 47.3
"498" 80201 "GY80201" "M" "A" 10.2 10.4 3.9 3.8 4 3.8 26.2 26.2 26 25.6 15.3 15.6 15 15.2 10.3 10.3 140.5 47.4 45.3
"499" 80202 "GY80202" "F" "A" 11.6 11.5 3.5 3.4 4.2 4.1 25.7 25.3 25.7 25.7 14.6 14.7 14.4 14.5 9.9 9.9 128.2 48.1 47.6
"500" 80203 "GY80203" "M" "A" 10.9 11 4 3.9 4.4 4 26.1 26.1 25.8 25.6 15.9 15.9 15.8 15.8 11.6 11.6 147.4 49.2 49.1
"502" 80205 "GY80205" "F" "A" 9.8 9.8 4.1 4 3.6 3.8 24.4 24.3 24.6 24.7 14.4 14.4 14.4 14.5 9.7 9.9 147.2 46.5 46.5
"504" 80207 "GY80207" "F" "A" 11.2 11.2 3.8 3.8 3.8 3.9 25.9 25.9 25.5 25.5 14.8 14.8 15 15.3 10.8 10.4 144 48.4 48.3
"505" 80208 "GY80208" "F" "A" 10.3 10.1 4.3 4.3 4.2 4.2 26.8 26.5 24.5 25.9 14.9 14.8 14.6 14.7 9.1 9.4 159.9 47.5 47.4
"506" 80209 "GY80209" "F" "A" 10.3 10 4.1 4.1 3.9 4 26.3 25.6 25.9 26 14.9 15 14.8 14.8 9.9 9.6 141.2 47 47
"507" 80210 "GY80210" "M" "A" 10.7 10.5 3.9 3.9 4.1 3.8 25.6 25.7 25.8 25.6 15.3 15.4 15 15 11 11.2 147.9 46.8 46.7
"508" 80211 "GY80211" "M" "A" 10.4 10.3 3.9 3.8 4.1 4 26.5 26.6 26.2 26.5 15 14.9 14.9 15 10.4 10.2 137.5 47 46.8
"510" 80213 "GY80213" "M" "A" 10.9 10.8 4.1 4 4.4 4.5 25.7 25.7 25.5 25.7 15.5 15.5 15.4 15.4 10.5 10.5 140.6 48.9 48.4
"511" 80214 "GY80214" "F" "A" 10.5 10.3 4 3.9 4.2 4.3 27.3 27.2 27.5 27.4 15.2 15.2 15.3 15.2 11 11 163.6 48.5 48.2
"512" 80215 "GY80215" "F" "A" 11 10.8 3.6 3.6 4 3.8 25.3 25.4 25.8 25.9 14.8 14.8 14.6 14.8 10.5 11 144.3 47.6 47.7
"513" 80216 "GY80216" "F" "A" 10.9 10.8 4.5 4.5 4.2 4.1 26 25.8 26.2 26.1 15.4 15.6 15.6 15.8 11.5 11.5 153.6 48.1 47.9
"514" 80217 "GY80217" "F" "A" 11 11 3.9 3.9 3.8 3.8 26.2 26.3 26.8 26.8 14.7 14.7 14.8 15 9.4 9.4 146.3 48.3 48.3
"515" 80218 "GY80218" "F" "A" 10.7 10.8 3.9 3.9 4 3.8 26.7 26.6 26.3 26.4 15.3 15.1 15 15 10.6 10.5 140.3 47.6 47.6
"516" 80219 "GY80219" "F" "A" 9.7 9.6 3.9 3.8 3.9 4 25.4 25.3 25.4 25.1 15.2 15.2 15.2 15.2 10 10.2 140 44.8 44.8
"517" 499 "GY79499" "F" "A" 10.8 11.1 3.6 3.5 4 3.8 26 26.1 25.9 25.7 14.8 14.8 14.8 14.9 10 9.8 138.2 48.2 48.1
"519" 80221 "GY80221" "F" "A" 9.4 9.3 3.5 3.4 3.8 3.9 25.4 25.5 25.5 25.4 14.7 14.8 14.9 14.8 11 10.7 133.9 44.9 45.1
"520" 80222 "GY80222" "F" "A" 10.4 10.6 3.7 3.7 4.1 4 24.6 24.4 25.1 24.6 14.9 15.1 14.9 15 10 10 133.9 46.5 46.5
"521" 80223 "GY80223" "F" "A" 10.1 10.1 4.2 4.2 3.9 3.8 26.2 26.3 25.9 26.1 14.5 14.6 14.7 14.7 10 9.9 142.7 47.9 47.9
"522" 80224 "GY80224" "M" "A" 11 10.8 4.2 4 4.2 4.2 26.7 26.8 26.6 26.5 15.6 15.6 15.4 15.6 10.7 11 151.9 49.5 49.3
"523" 80225 "GY80225" "M" "A" 11.4 11.2 3.9 3.9 4.4 4.3 27.4 27 27.4 27.3 15.2 15.2 15.3 15.4 10.7 10.5 146.6 48.9 48.5
"524" 80226 "GY80226" "F" "A" 11.3 11.1 3.6 3.9 3.8 3.1 25.1 25.1 23.6 24.8 14.7 14.7 14.5 14.6 10.2 10.2 141.2 48.1 47.9
"525" 80227 "GY80227" "F" "A" 11.4 11.3 4 4 4.1 3.8 26.8 26.6 26.2 26.6 14.5 14.5 14.7 14.4 10.1 10.3 143 47.7 47.9
"526" 80228 "GY80228" "F" "A" 10.2 10 4 3.9 4.6 4.2 26.3 26.1 26.5 26.1 14.8 14.8 15.1 15.2 10 10.3 149.9 47.2 46.8
"527" 80229 "GY80229" "M" "A" 10.7 10.7 4 4 4.8 4.6 28.5 28.5 27.7 27.8 15.8 16 15.9 15.9 10.7 10.8 165.4 50 49.9
"528" 80230 "GY80230" "F" "A" 11.2 10.9 3.9 3.9 3.7 3.9 27.2 27.1 27.6 27.7 15.9 15.9 15.8 15.8 10.8 10.8 143.7 48.3 48.3
"529" 80231 "GY80231" "F" "A" 10.8 10.8 3.9 3.8 4.1 3.9 25.1 25.3 25.2 25.2 15.3 15.4 15.6 15.6 11 10.8 129.3 46.6 46.4
"531" 80233 "GY80233" "M" "A" 11.6 11.5 4.2 4.1 4.4 4.3 27.5 27.6 27.2 28 15.6 15.6 15.6 15.6 10.7 10.5 142.6 50.9 50.7
"532" 80234 "GY80234" "M" "A" 10.3 10.4 4 3.9 3.9 4 26.3 25.7 26.6 26.5 15.1 15 15 15 10.4 10.3 153.4 47.6 47.6
"533" 80235 "GY80235" "F" "A" 10.8 10.8 3.9 3.9 4 4 26.8 26.5 26.6 26.4 14.9 14.9 15.2 15.3 10.8 10.7 142.5 47.5 46.9
"534" 80236 "GY80236" "M" "A" 10.8 10.7 3.6 3.4 4.5 4.3 26.7 26.4 26.3 26.7 15.6 15.6 15.8 15.7 11.4 11.4 145.3 46.9 47.8
"535" 80237 "GY80237" "F" "A" 10.4 10.2 3.6 3.5 3.8 3.7 25.7 25.8 25.9 26.2 15.1 14.9 15.1 14.9 10.8 10.8 151.5 47.3 47.3
"536" 80238 "GY80238" "F" "A" 11.3 11.3 4 4 3.7 4 27 26.7 27.2 26.9 14.6 14.7 15 15.1 10.3 10.3 169.4 48.7 48.6
"537" 80239 "GY80239" "M" "A" 10.9 10.9 4.3 4.1 4.4 4.3 26.6 26.5 27.1 27.1 15.5 15.9 15.6 15.9 10.9 11.4 144.2 49.2 49.3
"538" 80240 "GY80240" "F" "A" 10.8 10.8 3.8 3.7 4.2 4.3 26.4 25.6 26.8 26.1 15 15.2 15.4 15.4 10.9 10.8 135.6 47.2 46.9
"539" 80241 "GY80241" "M" "A" 10.4 10.4 4 3.7 4.4 4 26.8 27 27.8 27.8 14.9 14.9 14.7 14.8 10.5 10.5 122.8 48.8 48.9
"540" 80242 "GY80242" "F" "A" 9.7 9.4 4.2 4.2 3.8 3.6 26.2 25.9 26 25.2 14.5 14.5 14.5 14.8 10.5 10.5 152.2 45.3 45.1
"541" 80243 "GY80243" "M" "A" 11.4 11.4 3.8 3.8 4.4 4.4 26.5 26.3 26.9 26.2 15.3 15.4 15.6 15.7 11.4 11.4 144.7 48 47.8
"542" 80244 "GY80244" "F" "A" 10.2 10.1 3.8 3.7 3.7 3.8 25.7 25.5 26.3 26.1 14.7 14.8 14.8 14.8 10.2 10.1 125.1 46.1 46.4
"543" 80245 "GY80245" "M" "A" 11.5 11.3 4.2 4.2 4.4 4.1 28.4 27.9 27.6 27.2 15 15.1 15 15.2 10.8 10.7 169.9 50.3 50.1
"545" 80247 "GY80247" "M" "A" 11 10.9 3.8 3.8 3.8 3.9 26.7 26.6 27 27.1 15.3 15.2 15.8 15.8 10.8 10.7 133.9 48.5 48.7
"547" 80249 "GY80249" "M" "A" 10.6 10.6 5.1 4.8 3.9 3.8 28.3 28.6 28 28.2 15.6 15.4 15.7 16 10.9 11 160.5 48.8 48.9
"548" 80250 "GY80250" "F" "A" 10.3 10.3 3.6 3.7 3.9 3.7 26.1 26.5 26.3 26.3 14.8 14.8 14.6 14.7 10.4 10.4 158.5 47.8 47.6
"549" 80251 "GY80251" "M" "A" 11.2 11.3 3.8 3.6 4.4 4.4 25 24.5 25.7 25.5 14.4 14.5 15.3 15.4 11.5 11.5 157.3 49.8 49.9
"550" 80252 "GY80252" "F" "A" 10.3 10.4 3.9 3.9 3.9 4 26 25.7 25.7 26.1 14.9 14.7 14.8 15 10.8 10.9 147.7 46.4 46.3
"551" 80253 "GY80253" "M" "A" 11.1 11.1 4.3 4.2 4.4 4.3 28.6 27.8 28 28 15.2 15.2 16 15.7 11.2 11.2 164 49.5 49.4
"552" 80254 "GY80254" "F" "A" 10.7 10.8 3.5 3.5 4 4 27.7 27.5 26.4 26.3 14.9 14.9 14.8 15 11.5 11.4 152.5 47.3 47.2
"553" 80255 "GY80255" "M" "A" 11.6 11.6 4.2 4.1 4.2 4.3 25.6 25.3 25.4 25.5 15.2 15.2 15.1 15.4 11 11 150.9 49.3 49.2
"554" 80256 "GY80256" "F" "A" 10.6 10.5 5.4 5.4 4.4 4.3 25.3 25.9 26.3 26.4 14.9 15 15 15.2 10.5 10.4 151.2 46.6 46.1
"555" 80257 "GY80257" "F" "A" 11.5 11.3 3.5 3.5 3.8 3.9 25.1 25.3 25.7 25.8 15 15.5 15.2 15.4 11.3 11.2 138.9 48.8 48.8
"556" 80258 "GY80258" "M" "A" 11 10.9 4 3.8 4.1 4.1 26 25.9 27.1 26.8 16.1 16.1 15.6 15.6 11.8 11.2 159 48.6 48.9
"557" 80259 "GY80259" "F" "A" 9.7 9.6 4 3.8 3.6 3.8 24.6 24.8 25.1 25.4 14.4 14.4 14.5 14.6 9.7 10 130.8 47.1 47.1
"558" 80260 "GY80260" "M" "A" 10.6 10.6 3.8 3.8 4.1 4 25.7 26 25.4 25.5 15.3 15.2 15.4 15.1 11 11 138.6 48.7 48.4
"559" 80261 "GY80261" "F" "A" 10.7 11 3.8 3.7 4.3 4.4 27.5 27.5 26.7 26.8 14.9 14.8 14.8 14.8 10.8 10.7 142.1 47.7 47.7
"560" 80262 "GY80262" "F" "A" 10.4 10.2 4 4 3.9 4 25.9 25.9 25.6 25.9 14.6 14.5 14.6 14.8 10.9 10.8 154.4 47 47.1
"561" 80263 "GY80263" "M" "A" 10 10.1 3.7 3.6 4.1 4 26.6 25.9 26.4 26.5 15.3 15.2 15.2 15.4 10.6 10.3 149.3 48 47.6
"562" 80264 "GY80264" "F" "A" 10.1 10.1 3.8 3.6 3.8 4 25.7 26 25.7 26.1 14.9 14.8 14.8 14.8 11.2 11 146.3 45.8 45.5
"563" 80265 "GY80265" "F" "A" 11.2 11.1 4.4 4.2 3.6 4.2 26.2 26.5 25.9 25.3 14.8 14.8 14.6 14.7 10.3 10.7 138.3 48.1 48
"564" 80266 "GY80266" "F" "A" 10.7 10.7 3.9 3.9 3.9 3.8 26.6 26.9 26.6 26.6 15.1 15.1 15.1 15.3 11.1 11.1 160.4 48 47.6
"565" 80267 "GY80267" "F" "A" 11 10.9 3.7 3.6 4.2 4.1 25.1 25.4 25.4 25.5 14.9 15 15.2 15.6 10.9 10.9 147.2 47.9 47.7
"566" 80268 "GY80268" "M" "A" 10.8 11.2 4 3.9 4 4 27.1 27.1 26.9 27.4 15.3 15.3 15.2 15.5 10 10.2 158.1 49.3 49.5
"567" 80269 "GY80269" "F" "A" 10.4 11.2 3.9 3.9 4.4 4.2 24.7 24.6 24.7 24.4 14.9 14.8 14.7 14.6 10.3 10.2 147.1 48.4 48.3
"569" 80271 "GY80271" "F" "A" 10.3 10.3 3.6 3.6 3.9 3.9 24.6 24.7 25.5 25.3 14.9 14.9 15.1 15.2 10.8 10.7 117.2 47 46.8
"570" 80272 "GY80272" "F" "A" 11 10.8 3.7 3.7 3.9 3.8 25.8 25.4 25.8 25.7 15.2 15.1 15.3 15.5 10.5 10.4 133.4 47.1 47.3
"571" 80273 "GY80273" "M" "A" 10.3 10.4 4 3.9 4 4.1 27.4 27.3 27.7 27.6 15.1 15.2 15.3 15.6 10.9 11.1 146.5 48.3 48.2
"572" 80274 "GY80274" "M" "A" 11.1 10.8 4.1 4.1 4.1 4.2 26.9 26.8 26.6 27 14.8 14.8 15 15.1 10.3 10.3 158.6 48.9 48.9
"573" 80275 "GY80275" "F" "A" 10.8 10.7 3.8 3.8 3.7 3.7 26.4 26.3 26.5 26.3 15.4 15.4 15.2 15.2 10.2 10.2 151.7 47.4 47.3
"574" 80276 "GY80276" "M" "A" 11 11 3.7 3.8 4.3 4.1 26.3 26.2 26.2 26.1 15.7 15.7 15.5 15.8 10.9 10.9 134.5 47.8 47.1
"575" 80277 "GY80277" "F" "A" 10 10.4 3.6 3.6 4.6 4.6 26.9 27 26.4 27.2 15.2 15.3 15.1 15.2 10.3 10.5 140 47.3 47.3
"577" 80279 "GY80279" "F" "A" 10.4 10.3 3.5 3.5 4 3.8 24.8 25.1 25.3 25.5 15.6 15.6 15.6 15.6 10.6 10.5 152.4 47.4 46.9
"578" 80280 "GY80280" "F" "A" 11 10.9 3.7 3.7 4 3.8 25.9 25.2 25.6 25.5 14.4 14.3 14.4 14.5 10.9 10.5 139.9 46.7 46.7
"579" 80281 "GY80281" "F" "A" 10.5 10.4 4 3.9 4.1 4.1 24.9 25 24.7 25.1 15 15.1 15 15 10.6 10.6 147 45.4 45.4
"580" 80282 "GY80282" "M" "A" 9.7 9.7 4.1 4.1 4.1 4.1 25.9 25.9 26.1 26.4 14.4 14.6 14.4 14.5 10.7 10.7 137.7 45.8 45.5
"581" 80283 "GY80283" "F" "A" 11 10.9 3.9 3.9 4.1 3.8 27.1 26.8 27.1 27.3 15 15.2 15 14.9 10.6 10 161.1 47.7 47.3
"583" 80285 "GY80285" "M" "A" 11.1 10.9 4.2 4.3 3.9 3.8 25.9 26 26 25.7 15.5 15.4 15.3 15.4 11.1 11 152.3 48.2 47.9
"585" 80287 "GY80287" "M" "A" 11 11 4.1 4 3.9 4 27 27 27.3 27 15.4 15.5 15.4 15.4 10.9 11.1 167.5 50.2 50.2
