# Supplementary material for: Assessing the reproducibility of discriminant function analyses
Source: PeerJ. 2015 Aug 4;3:e1137. doi: 10.7717/peerj.1137 (PMC4540019; doi:10.7717/peerj.1137)
Supplement: Supplemental Information 1 [file peerj-03-1137-s001.zip › DFA_reanalysis_script_and_examples/2011/Dechaume-Moncharmont et al Auk/extract_data.r]

thisdat=read.table("adultep.dat")

thisdat$aileg=(thisdat$aileg1+thisdat$aileg2)/2 
thisdat$ailed=(thisdat$ailed1+thisdat$ailed2)/2
thisdat$tarseg=(thisdat$tarseg1+thisdat$tarseg2)/2	
thisdat$tarsed=(thisdat$tarsed1+thisdat$tarsed2)/2	
thisdat$queue=(thisdat$queue1+thisdat$queue2)/2	
thisdat$tete=(thisdat$tete1+thisdat$tete2)/2	
thisdat$longbec=(thisdat$longbec1+thisdat$longbec2)/2	
thisdat$largebec=(thisdat$largebec1+thisdat$largebec2)/2	
thisdat$hautbec=(thisdat$hautbec1+thisdat$hautbec2)/2	
thisdat$tarse=(thisdat$tarseg+thisdat$tarsed)/2	
thisdat$aile=(thisdat$aileg+thisdat$ailed)/2

write.csv(thisdat,"infile.csv",row.names=F)
