# Supplementary material for: Assessing the reproducibility of discriminant function analyses
Source: PeerJ. 2015 Aug 4;3:e1137. doi: 10.7717/peerj.1137 (PMC4540019; doi:10.7717/peerj.1137)
Supplement: Supplemental Information 1 [file peerj-03-1137-s001.zip › DFA_reanalysis_script_and_examples/2011/Dechaume-Moncharmont et al Auk/infile.csv]

indiv	matricule	sexe	age	longbec1	longbec2	largebec1	largebec2	hautbec1	hautbec2	tarsed1	tarsed2	tarseg1	tarseg2	ailed1	ailed2	aileg1	aileg2	queue1	queue2	masse	tete1	tete2	aileg	ailed	tarseg	tarsed	queue	tete	longbec	largebec	hautbec	tarse	aile
41	GY79041	F	A	9.5	9.9	3.8	3.9	4.1	4.3	28.4	30.1	28.5	27.8	15.4	15.1	15.1	15	10	10	136.9	46.8	46.7	15.05	15.25	28.15	29.25	10	46.75	9.7	3.85	4.2	28.7	15.15
14	GY79014	F	A	9.8	9.7	3.7	3.6	4.2	4	29.5	29.3	29.5	29.1	14.6	14.6	14.7	14.8	10.1	9.7	144.2	46.5	46.3	14.75	14.6	29.3	29.4	9.9	46.4	9.75	3.65	4.1	29.35	14.675
128	GY79128	M	A	10.8	10.8	4.3	4.1	4.2	4.1	27.4	27.2	26.6	26.2	15.4	15.3	15.3	15.3	11.2	11.5	138.1	49.6	49.8	15.3	15.35	26.4	27.3	11.35	49.7	10.8	4.2	4.15	26.85	15.325
129	GY79129	M	A	9.6	9.6	4.1	4.2	4.2	4	32.1	31.3	28.5	28.2	15	14.9	15	15.2	10.7	10.1	155.9	49	49.1	15.1	14.95	28.35	31.7	10.4	49.05	9.6	4.15	4.1	30.025	15.025
130	GY79130	F	A	10.1	10.2	3.9	3.9	4.2	4.2	27.3	27.1	26.5	26.6	15.4	15.4	15.2	15.1	10.2	10.4	143.7	46.7	47.2	15.15	15.4	26.55	27.2	10.3	46.95	10.15	3.9	4.2	26.875	15.275
131	GY79131	M	A	11.1	10.9	4.2	4.2	4	4.1	27.5	26.8	27.6	27.6	15.8	15.4	15.8	15.7	10.8	10.6	160.5	48	47.5	15.75	15.6	27.6	27.15	10.7	47.75	11	4.2	4.05	27.375	15.675
132	GY79132	M	A	10.6	10.7	4.4	4.3	4.3	4.2	26.1	26.4	25.6	25.7	15.6	15.6	15.8	15.6	11.1	11.1	149.8	48.6	48.4	15.7	15.6	25.65	26.25	11.1	48.5	10.65	4.35	4.25	25.95	15.65
201	GY79201	F	A	9.5	9.5	3.8	3.7	3.6	3.5	25.5	25.5	25.4	25.4	14.7	14.8	15.1	15.3	9.5	9.6	130.8	46.6	46.6	15.2	14.75	25.4	25.5	9.55	46.6	9.5	3.75	3.55	25.45	14.975
202	GY79202	M	A	10.7	10.9	4.1	4	3.9	3.8	27.5	27.6	27.8	28.1	14.8	15	15.2	15.2	10	10.1	157	50.1	50.2	15.2	14.9	27.95	27.55	10.05	50.15	10.8	4.05	3.85	27.75	15.05
203	GY79203	M	A	10.1	10.1	4.1	4.1	3.6	3.6	26.4	26.3	26.6	26	15.4	15.5	15.7	15.6	11.4	11.3	164.6	47.5	47.6	15.65	15.45	26.3	26.35	11.35	47.55	10.1	4.1	3.6	26.325	15.55
204	GY79204	F	A	10.3	10.2	3.7	3.8	3.8	3.7	26.6	26.6	26	25.9	14.8	14.9	15	14.9	10.7	10.5	145.7	48.3	48	14.95	14.85	25.95	26.6	10.6	48.15	10.25	3.75	3.75	26.275	14.9
205	GY79205	M	A	11.3	11.4	4.1	4	4	4.2	27.1	26.9	27	27.1	15.3	15.2	15.4	15.3	9.9	10	129.5	48.2	47.9	15.35	15.25	27.05	27	9.95	48.05	11.35	4.05	4.1	27.025	15.3
206	GY79206	F	A	10.5	10.2	4.2	4.2	4.4	4.4	25.9	25.7	24.9	24.8	15.1	15.1	15.2	15.1	10.2	10.1	132.6	48	48.2	15.15	15.1	24.85	25.8	10.15	48.1	10.35	4.2	4.4	25.325	15.125
207	GY79207	F	A	9.4	9.6	4.4	4.3	3.8	3.7	25.3	25.2	24.6	24.9	14.4	14.3	14.5	14.6	8.9	8.9	123.8	46.1	46.2	14.55	14.35	24.75	25.25	8.9	46.15	9.5	4.35	3.75	25	14.45
208	GY79208	M	A	9.7	9.9	4.7	4.5	4.1	4	26.5	26.2	26.5	26.7	14.2	14.3	14.4	14.5	9.5	9.4	95.9	48.6	48.6	14.45	14.25	26.6	26.35	9.45	48.6	9.8	4.6	4.05	26.475	14.35
209	GY79209	F	A	10.7	10.8	4.1	4	4	3.9	24.6	24.4	24.8	24.4	14.6	14.7	14.7	14.8	9.8	9.8	134.4	47.8	47.9	14.75	14.65	24.6	24.5	9.8	47.85	10.75	4.05	3.95	24.55	14.7
210	GY79210	F	A	10.7	10.6	4.2	4.1	4.1	4.1	26.9	26.7	25.7	25.4	14.9	15	15	15.1	10.5	10.4	113.5	47.3	47.9	15.05	14.95	25.55	26.8	10.45	47.6	10.65	4.15	4.1	26.175	15
211	GY79211	F	A	9.9	9.7	4.3	4.3	3.8	3.7	25.4	25.4	25.7	25.8	13.6	13.7	13.5	13.6	9.1	9	98.3	44.3	45.3	13.55	13.65	25.75	25.4	9.05	44.8	9.8	4.3	3.75	25.575	13.6
212	GY79212	F	A	10.7	10.1	4.3	4.3	3.9	3.8	25.9	26	25.6	25.8	14.8	14.7	14.6	14.5	10.5	10	140.7	47.1	47.5	14.55	14.75	25.7	25.95	10.25	47.3	10.4	4.3	3.85	25.825	14.65
213	GY79213	F	A	10.6	10.5	4.2	4	3.5	3.5	26.9	26.8	26.8	26.4	14	14	13.9	13.8	9.5	9.6	139.6	48.3	48.5	13.85	14	26.6	26.85	9.55	48.4	10.55	4.1	3.5	26.725	13.925
214	GY79214	F	A	10.8	10.7	3.9	4	3.9	4.3	25.6	25.9	25.6	25.5	14.7	14.8	14.6	14.7	10.5	10.4	131.8	46.3	46.3	14.65	14.75	25.55	25.75	10.45	46.3	10.75	3.95	4.1	25.65	14.7
215	GY79215	F	A	10.6	10.1	4	4.1	4	4	25.8	25.7	25	24.9	14.7	14.7	14.6	14.7	11	10.9	147.8	48.5	48.5	14.65	14.7	24.95	25.75	10.95	48.5	10.35	4.05	4	25.35	14.675
216	GY79216	F	A	10.5	10.3	4.1	4	4.1	4.2	27	27	26.9	27	14.2	14.2	14.1	14	10	10.1	147.9	47.9	47.9	14.05	14.2	26.95	27	10.05	47.9	10.4	4.05	4.15	26.975	14.125
217	GY79217	M	A	10.6	10.3	3.9	3.9	4.2	4.2	27.7	27.3	27.6	27.8	15.4	15.4	15.4	15.3	11	11.2	148.8	48.4	48.6	15.35	15.4	27.7	27.5	11.1	48.5	10.45	3.9	4.2	27.6	15.375
218	GY79218	F	A	10.6	10.6	4.1	4	3.8	3.9	25.8	25.8	25.1	25.1	14.8	14.7	14.7	14.7	9.8	9.9	148.9	47.4	47.7	14.7	14.75	25.1	25.8	9.85	47.55	10.6	4.05	3.85	25.45	14.725
219	GY79219	M	A	10.3	10.2	4.5	4.3	4.4	4.5	28.5	28.3	28.7	28.5	14.8	14.7	14.7	14.8	10	10	148.7	48.8	48.2	14.75	14.75	28.6	28.4	10	48.5	10.25	4.4	4.45	28.5	14.75
220	GY79220	M	A	11.3	11.4	4.1	4.1	4.2	4.2	26.3	26.3	25.7	25.9	14.7	14.9	15	14.9	9.6	9.7	143.4	48	48.5	14.95	14.8	25.8	26.3	9.65	48.25	11.35	4.1	4.2	26.05	14.875
221	GY79221	M	A	11	11.5	4	4	4	4.2	25.9	25.8	25.4	25.3	14.8	14.8	15.1	15	9.8	9.8	171.4	49.5	49.4	15.05	14.8	25.35	25.85	9.8	49.45	11.25	4	4.1	25.6	14.925
222	GY79222	F	A	10	10	4.3	4.1	3.9	3.7	25.6	25.2	26.2	26	14.5	14.4	14.6	14.5	9.7	9.4	127.2	48	47.8	14.55	14.45	26.1	25.4	9.55	47.9	10	4.2	3.8	25.75	14.5
223	GY79223	M	A	11.4	11.7	4.1	4	4	4	27.8	27.9	27.7	27.8	15.4	15.7	15.4	15.4	10.7	10.5	147.9	48.1	48.3	15.4	15.55	27.75	27.85	10.6	48.2	11.55	4.05	4	27.8	15.475
224	GY79224	F	A	10.6	10.5	3.6	3.5	3.7	3.7	25	24.9	24.9	25	15.2	15	14.8	15.2	9.6	9.7	124	48.7	48.8	15	15.1	24.95	24.95	9.65	48.75	10.55	3.55	3.7	24.95	15.05
225	GY79225	F	A	10.3	10.2	4.4	4.3	4	4.4	25.2	25.3	24.8	24.8	14.3	14.4	14.3	14.3	9.9	9.8	160.2	46.4	46.7	14.3	14.35	24.8	25.25	9.85	46.55	10.25	4.35	4.2	25.025	14.325
226	GY79226	M	A	10.8	10.8	4.2	4.1	3.8	3.7	27.8	27.6	27.3	27.2	14.6	14.5	14.7	14.6	8.5	8.5	132.5	49	49	14.65	14.55	27.25	27.7	8.5	49	10.8	4.15	3.75	27.475	14.6
227	GY79227	F	A	9.9	9.7	3.8	3.8	4.4	4.2	26.1	26	26.6	26.3	13.8	13.7	13.5	13.6	9.6	9.4	132.3	47.4	47.4	13.55	13.75	26.45	26.05	9.5	47.4	9.8	3.8	4.3	26.25	13.65
228	GY79228	M	A	10.2	10.3	4.2	4.3	4.3	4.2	26.6	26.7	27	27	15.4	15.3	15.2	15.2	10.5	10.2	140.5	46.8	46.8	15.2	15.35	27	26.65	10.35	46.8	10.25	4.25	4.25	26.825	15.275
229	GY79229	F	A	10.6	10.5	3.9	3.9	4.4	3.9	25.5	25.8	25.6	25	14.8	14.7	14.5	14.5	10.8	10.7	125.8	47.6	47.9	14.5	14.75	25.3	25.65	10.75	47.75	10.55	3.9	4.15	25.475	14.625
230	GY79230	M	A	11	11	4.1	4	4.4	4.2	27.5	26.4	27	27.4	14.5	14.7	14.8	14.8	10.1	9.9	142.3	47.8	47.8	14.8	14.6	27.2	26.95	10	47.8	11	4.05	4.3	27.075	14.7
231	GY79231	F	A	10.2	10.3	4.1	4	3.8	3.9	26.4	26.2	24.8	24.4	14.7	14.8	14.4	14.5	10.4	10.5	135.8	47.5	47.8	14.45	14.75	24.6	26.3	10.45	47.65	10.25	4.05	3.85	25.45	14.6
232	GY79232	F	A	11.1	10.8	4.2	4.2	3.9	4	26.4	26.3	26.1	26.1	14.7	14.8	14.8	14.8	10.4	10.2	142.1	47.5	47.6	14.8	14.75	26.1	26.35	10.3	47.55	10.95	4.2	3.95	26.225	14.775
233	GY79233	M	A	10.1	10	4.3	4.2	4.3	4.3	27.4	27	26.1	26.3	15.2	15.1	15	15.1	10	10.2	148.7	48.7	49.1	15.05	15.15	26.2	27.2	10.1	48.9	10.05	4.25	4.3	26.7	15.1
234	GY79234	M	A	10.6	10.5	4.2	4.1	4	4.1	25.6	25.1	25.5	25.5	15.1	15	15.1	15	10.2	10.3	164	49.4	49.2	15.05	15.05	25.5	25.35	10.25	49.3	10.55	4.15	4.05	25.425	15.05
235	GY79235	F	A	10	10	4	4.1	3.9	4	26.3	26.2	24.9	25.3	14.8	15	14.9	14.8	9.4	9.4	145.3	46.3	46.3	14.85	14.9	25.1	26.25	9.4	46.3	10	4.05	3.95	25.675	14.875
236	GY79236	F	A	9.8	9.9	4.2	4.3	4	4	26.2	26.2	26.2	26.2	13.9	14	13.9	14.1	7.7	7.8	119.8	45.9	46.1	14	13.95	26.2	26.2	7.75	46	9.85	4.25	4	26.2	13.975
237	GY79237	M	A	10.5	10.5	4.2	4.2	3.9	3.9	27	27.3	27.3	27.3	14.4	14.3	14.4	14.4	10	9.9	116.2	49.3	49.3	14.4	14.35	27.3	27.15	9.95	49.3	10.5	4.2	3.9	27.225	14.375
238	GY79238	F	A	10.4	10.4	4.1	4.1	3.7	3.9	25.7	24.7	24.7	24.3	15.1	15	14.2	14.3	10.5	10.2	129.1	46.5	46.6	14.25	15.05	24.5	25.2	10.35	46.55	10.4	4.1	3.8	24.85	14.65
239	GY79239	F	A	10.3	10.3	4	3.9	4.1	4	25.9	25.7	25.2	25.7	14.9	14.8	14.9	15	10.4	10.5	152.9	48.3	48.2	14.95	14.85	25.45	25.8	10.45	48.25	10.3	3.95	4.05	25.625	14.9
240	GY79240	M	A	10.1	10.2	4.6	4.5	4.4	4.1	25.7	25.5	25.7	25.8	15.4	15.5	15.1	15.3	9.8	9.7	146.9	47.1	47.1	15.2	15.45	25.75	25.6	9.75	47.1	10.15	4.55	4.25	25.675	15.325
241	GY79241	F	A	10.9	11.1	4.1	4	4	4.1	26	25.9	25.7	25.8	15.6	15.6	15.4	15.4	10.1	10.2	128.9	47.7	47.8	15.4	15.6	25.75	25.95	10.15	47.75	11	4.05	4.05	25.85	15.5
242	GY79242	F	A	10.1	10	3.8	3.9	3.6	3.7	26.5	26.6	26	25.8	15	15	14.8	14.8	9.6	9.8	146.7	47.4	47.7	14.8	15	25.9	26.55	9.7	47.55	10.05	3.85	3.65	26.225	14.9
243	GY79243	F	A	10.3	10.2	3.9	3.9	4.3	4.2	26.2	26.2	24.5	24.4	14.5	14.6	14.7	14.6	9.7	9.5	138.4	47.6	47.4	14.65	14.55	24.45	26.2	9.6	47.5	10.25	3.9	4.25	25.325	14.6
244	GY79244	F	A	10.1	10.2	4.1	4.1	3.8	3.7	26.5	26.2	26.1	25.9	15.1	15.1	14.9	14.8	9.9	10.1	138.7	47.2	47.2	14.85	15.1	26	26.35	10	47.2	10.15	4.1	3.75	26.175	14.975
245	GY79245	M	A	11.4	11.3	4.3	4.2	4.1	4.2	28.6	28.5	26.5	26.6	15.4	15.2	15.5	15.3	10.5	10.5	152.4	49.7	50.4	15.4	15.3	26.55	28.55	10.5	50.05	11.35	4.25	4.15	27.55	15.35
246	GY79246	M	A	10.2	10.2	4.2	4	4	4.1	25.8	25.6	25.8	26	14.3	14.4	14.5	14.5	9.8	9.5	146.8	47.1	47.2	14.5	14.35	25.9	25.7	9.65	47.15	10.2	4.1	4.05	25.8	14.425
247	GY79247	F	A	10.6	10.6	4.5	4.5	4.2	4.2	26.5	26.2	25.2	25.6	15.2	15	15.1	15	10.2	10.2	147.6	46.8	46.8	15.05	15.1	25.4	26.35	10.2	46.8	10.6	4.5	4.2	25.875	15.075
249	GY79249	M	A	10.2	10.1	4.1	4	4.2	4.1	25.6	25.5	25.6	25.6	15.6	15.5	15	15.2	10.2	10.1	151.9	48.7	48.6	15.1	15.55	25.6	25.55	10.15	48.65	10.15	4.05	4.15	25.575	15.325
251	GY79251	F	A	10.7	10.7	3.8	3.9	3.9	3.9	26.2	26	24.8	24.9	14.7	14.5	14.5	14.4	9.6	9.7	149.9	48.2	48.2	14.45	14.6	24.85	26.1	9.65	48.2	10.7	3.85	3.9	25.475	14.525
252	GY79252	M	A	11.3	11.2	4.2	4	4.6	4.3	27.3	26.8	27.2	27.2	15.3	15.4	15.4	15.2	10	9.8	172.2	48.5	48.8	15.3	15.35	27.2	27.05	9.9	48.65	11.25	4.1	4.45	27.125	15.325
253	GY79253	F	A	10	10.2	4	4	3.9	4.1	26.5	26.5	26.5	26.3	14.7	14.8	14.6	14.5	9.8	9.9	146.9	47.4	47.4	14.55	14.75	26.4	26.5	9.85	47.4	10.1	4	4	26.45	14.65
254	GY79254	M	A	10.6	10.6	4.2	4.2	3.9	3.8	26.8	26.7	26.7	26.5	14.1	14.2	14.2	14.1	9.2	9.4	100.6	48.4	48.4	14.15	14.15	26.6	26.75	9.3	48.4	10.6	4.2	3.85	26.675	14.15
255	GY79255	F	A	10.3	10.2	3.9	3.8	4.1	4	25.4	25.2	25.8	25.7	13.8	13.7	14.6	14.7	9.6	9.5	143.8	48	47.4	14.65	13.75	25.75	25.3	9.55	47.7	10.25	3.85	4.05	25.525	14.2
256	GY79256	F	A	10.4	10.4	4	4	4.3	4.2	27.5	26.7	26.1	25.9	14.4	14.6	14.5	14.6	10.2	10.3	141.4	45.8	46	14.55	14.5	26	27.1	10.25	45.9	10.4	4	4.25	26.55	14.525
257	GY79257	M	A	10.7	10.9	4.1	4.2	4	4.2	28.4	28.2	27	27.8	15.5	15.5	15.4	15.3	10.3	10.2	161.4	49.3	50	15.35	15.5	27.4	28.3	10.25	49.65	10.8	4.15	4.1	27.85	15.425
258	GY79258	F	A	10.3	10.2	4.4	4.4	4.5	4.4	26.3	26.3	25.6	25.6	14.4	14.3	14.4	14.5	10.3	10.2	152.3	48.1	47.8	14.45	14.35	25.6	26.3	10.25	47.95	10.25	4.4	4.45	25.95	14.4
259	GY79259	F	A	11.1	10.6	4.2	4.3	4.5	4.5	25.9	26.1	25.4	25.6	14.1	14.1	14.3	14.2	10.5	10.1	142.4	47.1	47.1	14.25	14.1	25.5	26	10.3	47.1	10.85	4.25	4.5	25.75	14.175
260	GY79260	M	A	10.1	10.6	4.2	4.1	4.2	4.3	27.9	27.3	27.6	27.8	15.4	15.3	15.3	15.2	10.3	10.4	148.7	47.9	48.3	15.25	15.35	27.7	27.6	10.35	48.1	10.35	4.15	4.25	27.65	15.3
261	GY79261	F	A	10.3	10.7	4	4	4.1	4.3	27.3	26.9	27	27.1	14.6	14.7	15	15	10.1	10	156.5	46.6	46.8	15	14.65	27.05	27.1	10.05	46.7	10.5	4	4.2	27.075	14.825
262	GY79262	M	A	10.3	10.4	4.2	4.2	4.3	4.3	27.3	27.5	27.2	27.4	14.3	14.6	15.2	15	9.6	9.7	158.6	49.6	48.3	15.1	14.45	27.3	27.4	9.65	48.95	10.35	4.2	4.3	27.35	14.775
263	GY79263	F	A	10	9.8	3.9	4	4.2	4.1	25.4	25.1	24.8	24.4	13.8	13.7	13.6	13.5	10.1	10.4	136.2	46.5	46.5	13.55	13.75	24.6	25.25	10.25	46.5	9.9	3.95	4.15	24.925	13.65
264	GY79264	M	A	10.7	10.3	4.3	4.3	4.1	4.2	27.4	27.2	26.1	26.5	14.1	14.2	14	14.1	9.8	9.9	151.8	48.4	48.6	14.05	14.15	26.3	27.3	9.85	48.5	10.5	4.3	4.15	26.8	14.1
265	GY79265	F	A	11.5	11.5	4.1	4.1	4.1	4	26	26.2	25.6	25.4	14.2	14.3	14	14.1	9.8	9.9	133.1	49.8	49.8	14.05	14.25	25.5	26.1	9.85	49.8	11.5	4.1	4.05	25.8	14.15
266	GY79266	M	A	10.5	10.4	4.2	4.1	4.3	4	26.5	26.2	26.3	26.4	14.5	14.4	14.4	14.5	10	9.8	130	47.6	48	14.45	14.45	26.35	26.35	9.9	47.8	10.45	4.15	4.15	26.35	14.45
267	GY79267	F	A	10.2	10.2	4.1	4.1	4.2	4.2	25.6	25.8	25.7	25.7	14.6	14.5	14.6	14.5	9.6	9.5	142.5	45.9	45.9	14.55	14.55	25.7	25.7	9.55	45.9	10.2	4.1	4.2	25.7	14.55
268	GY79268	F	A	11.1	11.2	3.9	3.8	4	4	26.5	26.6	25.5	25.7	14.8	14.9	14.9	14.8	10.3	10.1	142.1	47.9	48.1	14.85	14.85	25.6	26.55	10.2	48	11.15	3.85	4	26.075	14.85
269	GY79269	F	A	11.3	10.9	3.9	4	4.1	4.3	27.2	27.5	26	26.3	15	14.8	15	15	9.8	9.7	171	48.9	48.9	15	14.9	26.15	27.35	9.75	48.9	11.1	3.95	4.2	26.75	14.95
270	GY79270	F	A	11.1	10.8	4.1	4.1	4.1	4.1	27	26.7	27	27.1	14.5	14.6	14.6	14.6	9.6	9.7	137.4	48.8	48.4	14.6	14.55	27.05	26.85	9.65	48.6	10.95	4.1	4.1	26.95	14.575
271	GY79271	M	A	10.7	10.7	4.3	4.2	4.2	4.3	27.3	27.1	27	27.1	15.9	15.6	15.5	15.4	10.2	10.1	145.1	50	50	15.45	15.75	27.05	27.2	10.15	50	10.7	4.25	4.25	27.125	15.6
272	GY79272	F	A	10.7	10.7	4.1	4	4.1	4	26.5	26.7	26.3	26.3	14.8	14.8	14.7	14.5	9.9	9.9	157.6	49.3	49.5	14.6	14.8	26.3	26.6	9.9	49.4	10.7	4.05	4.05	26.45	14.7
273	GY79273	M	A	10.5	10.4	3.9	4.2	4	4	27.2	26.9	26.7	26.7	14.8	14.8	14.7	14.6	9.8	9.7	143.9	48.7	48.5	14.65	14.8	26.7	27.05	9.75	48.6	10.45	4.05	4	26.875	14.725
274	GY79274	M	A	10.3	10.6	4.2	4.3	4.1	3.9	26.3	25.9	25.4	25.7	15.2	15.4	15.5	15.3	10.4	10.3	144.2	49.3	48.1	15.4	15.3	25.55	26.1	10.35	48.7	10.45	4.25	4	25.825	15.35
275	GY79275	M	A	11.4	11.5	4	4.1	4.7	4.7	28.2	28.1	27.5	27.8	15.4	15.4	15.1	15	10.5	10.4	111.4	50.4	50.9	15.05	15.4	27.65	28.15	10.45	50.65	11.45	4.05	4.7	27.9	15.225
276	GY79276	F	A	10.7	10.4	4.2	4.1	4.1	4.3	27.6	27.8	25.9	26.2	15.2	15.3	15.2	15.1	9.5	9.6	148.6	48.7	48.5	15.15	15.25	26.05	27.7	9.55	48.6	10.55	4.15	4.2	26.875	15.2
277	GY79277	M	A	10.7	10.7	3.8	3.7	3.9	3.9	24.2	24.2	23.8	23.7	15	15	14.4	14.6	9.4	9.5	123.2	47.6	47.6	14.5	15	23.75	24.2	9.45	47.6	10.7	3.75	3.9	23.975	14.75
278	GY79278	F	A	10.5	10.5	3.9	3.9	4.3	4.1	26.1	26.1	25.5	25.3	15.2	15.2	14.8	14.9	10.1	9.8	138.6	47.2	46.8	14.85	15.2	25.4	26.1	9.95	47	10.5	3.9	4.2	25.75	15.025
133	GY79133	F	A	10.5	10.3	4.2	4.1	4	4.2	26.1	26.4	26.2	26.5	14.8	14.9	14.8	14.9	10	10.1	147.4	48.1	48.2	14.85	14.85	26.35	26.25	10.05	48.15	10.4	4.15	4.1	26.3	14.85
134	GY79134	M	A	10.4	10.3	4.1	4.2	4.3	4.2	27.2	27	26.7	26.8	15.5	15.4	15.5	15.5	11	10.8	156.6	48.4	48.4	15.5	15.45	26.75	27.1	10.9	48.4	10.35	4.15	4.25	26.925	15.475
135	GY79135	F	A	11.1	10.9	4.3	4.3	4.3	4.2	24.9	25.1	25.1	24.8	15	14.9	14.8	14.8	10.8	10.5	155.1	48.6	48.6	14.8	14.95	24.95	25	10.65	48.6	11	4.3	4.25	24.975	14.875
137	GY79137	M	A	9.8	9.9	3.9	3.9	4.2	4.1	28	27.7	28	27.9	15.6	15.7	15.8	15.7	10.7	10.7	146.3	48.1	48.3	15.75	15.65	27.95	27.85	10.7	48.2	9.85	3.9	4.15	27.9	15.7
138	GY79138	F	A	10.1	10.1	4	3.9	4	4.1	26	26.5	25.2	26.5	15	14.8	14.9	14.9	9.7	9.8	146.1	46.9	47.1	14.9	14.9	25.85	26.25	9.75	47	10.1	3.95	4.05	26.05	14.9
139	GY79139	F	A	9.9	9.9	4.1	4.1	3.8	3.9	26.8	26.9	26.5	26.7	14.5	14.4	14.6	14.4	10	10.1	144.2	47.8	47.7	14.5	14.45	26.6	26.85	10.05	47.75	9.9	4.1	3.85	26.725	14.475
140	GY79140	M	A	10.5	10.3	3.9	3.9	3.9	4.4	25.2	25.1	24.5	24.3	15.2	15.1	14.8	15.1	10.1	10.2	135.5	48	47.7	14.95	15.15	24.4	25.15	10.15	47.85	10.4	3.9	4.15	24.775	15.05
18	GY79018	F	A	10.6	10.5	4.1	4.2	4.1	4.1	26	26.1	27.2	27.5	15	15.1	14.9	15	9.9	10.1	162.9	47.6	47.5	14.95	15.05	27.35	26.05	10	47.55	10.55	4.15	4.1	26.7	15
141	GY79141	F	A	9.1	9.8	3.9	4	3.9	3.8	26.6	26.5	26.1	26.2	14.1	14.2	14.1	14.3	9.6	9.9	135.4	46.1	45.8	14.2	14.15	26.15	26.55	9.75	45.95	9.45	3.95	3.85	26.35	14.175
110	GY79110	M	A	10.4	10.4	4.1	4.4	4	4	25.2	24.1	25.1	25.1	15.2	15	15.1	15	10.3	10.2	164.1	48.1	47.7	15.05	15.1	25.1	24.65	10.25	47.9	10.4	4.25	4	24.875	15.075
142	GY79142	F	A	9.4	9.7	4	4.1	4	3.8	24.9	25	23.2	24.2	14.7	14.7	14.7	14.6	9.5	9.4	130.3	46.1	46.3	14.65	14.7	23.7	24.95	9.45	46.2	9.55	4.05	3.9	24.325	14.675
143	GY79143	F	A	9.8	9.7	3.9	3.9	4	4.2	23.7	23.6	23.8	23.3	14.4	14.3	14.3	14.3	10	10	114.1	44.3	44.1	14.3	14.35	23.55	23.65	10	44.2	9.75	3.9	4.1	23.6	14.325
144	GY79144	F	A	10.9	11.1	4.2	4	4.3	4.2	26.6	26.5	26.4	25.9	14.9	14.8	15	14.9	10.4	10.3	149.3	48.8	48.7	14.95	14.85	26.15	26.55	10.35	48.75	11	4.1	4.25	26.35	14.9
123	GY79123	M	A	10.9	10.5	4.3	4.2	4.5	4.6	26.5	26.7	25.6	25.6	16.2	16.3	16.2	16.1	10.4	10.4	143.3	47.5	45.7	16.15	16.25	25.6	26.6	10.4	46.6	10.7	4.25	4.55	26.1	16.2
43	GY79043	F	A	9.8	9.9	3.9	3.8	4.3	4.1	25	25	24.9	25	15.2	15.2	15.1	15	9.8	9.6	127.1	46.4	46.2	15.05	15.2	24.95	25	9.7	46.3	9.85	3.85	4.2	24.975	15.125
39	GY79039	F	A	10.3	10.3	3.9	4.2	4.2	4.2	27.1	27.1	26.5	26.3	14.7	14.9	14.6	14.6	9.6	9.7	136.6	48.4	48.4	14.6	14.8	26.4	27.1	9.65	48.4	10.3	4.05	4.2	26.75	14.7
96	GY79096	F	A	10.2	10.1	3.9	4.2	3.7	3.7	25.8	25.6	24.8	24.7	14.3	14.4	14.2	14.2	9.5	9.5	130.5	46.4	46.4	14.2	14.35	24.75	25.7	9.5	46.4	10.15	4.05	3.7	25.225	14.275
146	GY79146	F	A	10	10.3	4.1	4.1	4	4	27.1	27.3	27.1	26.7	14.5	14.6	14.4	14.5	9.7	9.6	114.4	47.7	48	14.45	14.55	26.9	27.2	9.65	47.85	10.15	4.1	4	27.05	14.5
147	GY79147	F	A	11	11.3	4.2	4.2	4.2	4.2	28.1	28.2	27.2	27.3	15	15.5	15.6	15.4	10	9.9	174.4	49.4	49.4	15.5	15.25	27.25	28.15	9.95	49.4	11.15	4.2	4.2	27.7	15.375
45	GY79045	M	A	10.6	10.5	4	4.3	4.2	4.4	27	27.1	27.2	26.8	16	15.8	15.9	15.8	10.9	10.8	146	48.3	48.3	15.85	15.9	27	27.05	10.85	48.3	10.55	4.15	4.3	27.025	15.875
148	GY79148	M	A	11.2	11.2	4.2	4.1	4.1	4.1	26.5	26.6	26.6	26.5	15.3	15.3	15.2	15.1	9.8	10.1	141.3	49.8	49.9	15.15	15.3	26.55	26.55	9.95	49.85	11.2	4.15	4.1	26.55	15.225
5	GY79005	F	A	10.7	10.9	4.1	4.3	4.4	4.1	26.5	26.2	26.3	25.8	14.9	14.8	15	14.9	9.2	9.3	152	47.8	47.2	14.95	14.85	26.05	26.35	9.25	47.5	10.8	4.2	4.25	26.2	14.9
107	GY79107	M	A	10.3	10.4	3.9	4	4.6	4.6	26.2	26.2	25.1	25.1	15	14.9	14.8	14.9	9.8	10	151.8	47.2	47.4	14.85	14.95	25.1	26.2	9.9	47.3	10.35	3.95	4.6	25.65	14.9
149	GY79149	M	A	10.6	10.3	4	4	4	4	27.2	27.3	26.2	26.8	14.9	14.9	14.9	14.8	9.8	9.8	147	48.4	48.6	14.85	14.9	26.5	27.25	9.8	48.5	10.45	4	4	26.875	14.875
150	GY79150	F	A	10.4	10.5	4.1	3.9	4.2	4.1	26	26.3	26	26.2	15	15.1	15.1	15.2	9.9	9.9	152.1	47.8	48	15.15	15.05	26.1	26.15	9.9	47.9	10.45	4	4.15	26.125	15.1
151	GY79151	F	A	10.9	10.7	4	3.9	3.9	3.9	25.6	25	26.2	26	13.4	13.3	13.2	13.1	8.6	8.5	132.5	46.9	47.4	13.15	13.35	26.1	25.3	8.55	47.15	10.8	3.95	3.9	25.7	13.25
35	GY79035	F	A	10.2	10.3	4.3	4.4	4.2	4.1	26.6	26.8	26.8	26.4	14.1	14.2	14.3	14.4	9.4	9.3	155.5	48.9	48.2	14.35	14.15	26.6	26.7	9.35	48.55	10.25	4.35	4.15	26.65	14.25
114	GY79114	M	A	11.5	11.5	4.5	4.1	4.1	4.1	25.8	26.1	25	24.5	15	14.9	15.2	15.1	10	10.1	149.5	48.8	48.3	15.15	14.95	24.75	25.95	10.05	48.55	11.5	4.3	4.1	25.35	15.05
3	GY79003	F	A	10.1	10	3.9	4	4.2	4.3	24.8	24.8	26.1	26.5	14.7	14.7	14.6	14.5	10.5	10.2	162.1	47.6	47.4	14.55	14.7	26.3	24.8	10.35	47.5	10.05	3.95	4.25	25.55	14.625
153	GY79153	M	A	10.4	10.1	4.1	4.2	4.3	4.1	28.4	28.5	27.2	27.8	15.8	15.9	15.4	15.3	10.6	10.5	154.5	48.6	48.8	15.35	15.85	27.5	28.45	10.55	48.7	10.25	4.15	4.2	27.975	15.6
155	GY79155	F	A	10.7	10.6	4.3	4.2	4.4	4	26.1	26	26.8	26.8	14.3	14.6	14.5	14.4	9.8	10	141.9	46.1	46	14.45	14.45	26.8	26.05	9.9	46.05	10.65	4.25	4.2	26.425	14.45
16	GY79016	F	A	11.8	11.8	4	4.1	4.1	4.1	26.6	26.4	26.3	26.2	14.7	14.8	14.8	14.8	9.3	9.5	176.9	49.8	49.9	14.8	14.75	26.25	26.5	9.4	49.85	11.8	4.05	4.1	26.375	14.775
156	GY79156	M	A	11.7	11.7	4.6	4.5	4.5	4.4	26.9	27	26.2	26.7	15.9	15.9	16.3	16	10.9	10.8	162.6	52.5	50.1	16.15	15.9	26.45	26.95	10.85	51.3	11.7	4.55	4.45	26.7	16.025
157	GY79157	M	A	10.6	10.5	4.3	4.2	4.1	3.9	27.7	27.9	27.6	27.8	15.3	15.3	15.3	15.4	10.2	10	149.1	50.1	50	15.35	15.3	27.7	27.8	10.1	50.05	10.55	4.25	4	27.75	15.325
2	GY79002	M	A	10.7	10.5	4.2	4	3.8	4	26.1	25.4	25.5	25.1	15.9	15.8	15.9	15.6	10.4	10.4	160.2	48.2	48.3	15.75	15.85	25.3	25.75	10.4	48.25	10.6	4.1	3.9	25.525	15.8
301	GY79301	M	A	11.2	11.2	3.5	3.6	4.5	4.1	27.1	27.2	26.4	26.2	15.6	15.5	15.5	15.4	10.3	10.4	120.4	50.3	50.4	15.45	15.55	26.3	27.15	10.35	50.35	11.2	3.55	4.3	26.725	15.5
302	GY79302	F	A	10.5	10.4	3.7	3.7	4.1	4.2	26.2	25.5	26.2	25.7	14.4	14.5	14.5	14.4	9.2	9.2	136.8	48.6	48.3	14.45	14.45	25.95	25.85	9.2	48.45	10.45	3.7	4.15	25.9	14.45
303	GY79303	F	A	11.1	11.1	4.1	3.9	4.4	4.7	25.3	25.6	24.6	24.7	14.1	14.2	14.1	13.9	9.3	9.4	140.1	47.6	48	14	14.15	24.65	25.45	9.35	47.8	11.1	4	4.55	25.05	14.075
304	GY79304	F	A	9.4	9.5	3.9	3.8	4.2	4	25.6	27.5	26.5	27.3	14.9	15	15	15	10.1	10.2	146.3	47.6	47.3	15	14.95	26.9	26.55	10.15	47.45	9.45	3.85	4.1	26.725	14.975
305	GY79305	F	A	9.7	9.8	3.8	3.8	4	4.2	25	24.6	24.4	25.3	14	14.2	14.2	14.2	9.3	9.2	124.5	47.2	46.7	14.2	14.1	24.85	24.8	9.25	46.95	9.75	3.8	4.1	24.825	14.15
307	GY79307	F	A	10.2	10.4	3.6	3.3	4	4.1	26.5	26.8	27.2	27	14.7	14.8	14.8	14.6	8.9	8.9	145.1	49	49.2	14.7	14.75	27.1	26.65	8.9	49.1	10.3	3.45	4.05	26.875	14.725
308	GY79308	M	A	10.3	10	4.1	4	4.5	4	27.5	27.3	26.8	27	14.8	14.7	14.7	14.7	9.6	9.7	150.1	48.9	49.2	14.7	14.75	26.9	27.4	9.65	49.05	10.15	4.05	4.25	27.15	14.725
309	GY79309	F	A	9.8	9.8	4.1	4.1	4.1	4	25.9	26	25.8	25.8	14.3	14.4	14.3	14.2	9.2	9.3	128.2	46.6	46.9	14.25	14.35	25.8	25.95	9.25	46.75	9.8	4.1	4.05	25.875	14.3
310	GY79310	M	A	10.1	10.6	3.9	3.9	4.2	4.1	27.8	27.9	28.2	28.1	15.2	15.3	15.3	15.4	9.9	9.8	139.1	49	49.3	15.35	15.25	28.15	27.85	9.85	49.15	10.35	3.9	4.15	28	15.3
311	GY79311	F	A	9.2	9.3	3.8	4	3.9	3.9	26	25.9	25.7	26.2	14.7	14.7	14.6	14.6	10	10.1	118	46.1	46.4	14.6	14.7	25.95	25.95	10.05	46.25	9.25	3.9	3.9	25.95	14.65
312	GY79312	F	A	10.9	11.1	3.9	4	3.9	3.6	26.4	26	25.9	25.6	14.7	14.7	14.7	14.7	9.7	9.6	120	48.5	48.4	14.7	14.7	25.75	26.2	9.65	48.45	11	3.95	3.75	25.975	14.7
314	GY79314	F	A	10.4	10.4	3.7	3.7	4	3.8	27	27.1	26.6	26.6	14.5	14.4	14.6	14.4	9.5	9.5	153.8	46.6	47	14.5	14.45	26.6	27.05	9.5	46.8	10.4	3.7	3.9	26.825	14.475
315	GY79315	F	A	10.6	10.7	3.8	3.9	3.9	4	26.1	26	26	25.4	14.3	14.2	14.4	14.3	10.4	10.4	144.1	47.8	47.8	14.35	14.25	25.7	26.05	10.4	47.8	10.65	3.85	3.95	25.875	14.3
316	GY79316	M	A	10.7	10.7	4.1	3.9	4.3	4.1	26.5	25.8	26.1	25.8	15.2	15.4	14.8	14.7	9.7	9.8	161.7	48.6	48.9	14.75	15.3	25.95	26.15	9.75	48.75	10.7	4	4.2	26.05	15.025
317	GY79317	M	A	10.4	10.6	4	3.9	4.6	4.7	26.7	26.8	26.2	25.1	14.8	14.9	14.9	14.9	10.4	10.4	144.3	48.6	48.8	14.9	14.85	25.65	26.75	10.4	48.7	10.5	3.95	4.65	26.2	14.875
318	GY79318	F	A	10.4	10.3	3.6	3.5	3.8	3.9	25.9	26	25.6	25.9	13.8	13.9	14	13.9	9.4	9.3	123.4	47.5	47.5	13.95	13.85	25.75	25.95	9.35	47.5	10.35	3.55	3.85	25.85	13.9
319	GY79319	M	A	11.2	11.3	4.2	4	4.1	3.9	27	27	27	26.9	15	15.1	15	14.9	10.4	10.3	150.2	49.3	49.2	14.95	15.05	26.95	27	10.35	49.25	11.25	4.1	4	26.975	15
320	GY79320	M	A	11	11.3	4	4	4.2	4.2	26.8	26.6	26.2	25.8	14.9	15	14.8	14.8	10	10.2	144.4	50.1	49.9	14.8	14.95	26	26.7	10.1	50	11.15	4	4.2	26.35	14.875
321	GY79321	M	A	9.6	9.8	3.8	3.8	4	4.2	25.7	25.6	25.5	25.5	15.2	15	14.9	14.9	10.2	10.3	138.6	46.1	46.3	14.9	15.1	25.5	25.65	10.25	46.2	9.7	3.8	4.1	25.575	15
322	GY79322	F	A	11.5	11.4	4.1	4.2	4.1	4.2	26.4	26.3	27.1	27.4	14.8	14.9	14.5	14.6	9.4	9.5	144.6	49.2	49	14.55	14.85	27.25	26.35	9.45	49.1	11.45	4.15	4.15	26.8	14.7
323	GY79323	F	A	9.6	9.4	3.8	3.9	3.7	3.7	26.5	26.4	25.7	26.5	14.5	14.6	14.6	14.4	10	10.2	133.2	46.3	46.5	14.5	14.55	26.1	26.45	10.1	46.4	9.5	3.85	3.7	26.275	14.525
324	GY79324	M	A	10.5	10.5	4	4.1	3.9	4.1	26.5	26.7	26.5	26.6	15.5	15.3	15.6	15.7	10.7	10.8	133.2	46.5	46.7	15.65	15.4	26.55	26.6	10.75	46.6	10.5	4.05	4	26.575	15.525
325	GY79325	F	A	10.3	10.3	4	3.7	4.1	3.9	25.5	24.8	25	25.2	13.7	13.5	13.9	13.7	9.5	9.4	133	48	47.9	13.8	13.6	25.1	25.15	9.45	47.95	10.3	3.85	4	25.125	13.7
326	GY79326	M	A	11.5	10.8	4.2	4.3	4.3	4.1	26.5	26.5	26.6	26.5	14.5	14.5	14.7	14.8	10.2	10.2	150	48.9	49	14.75	14.5	26.55	26.5	10.2	48.95	11.15	4.25	4.2	26.525	14.625
327	GY79327	M	A	10.5	10.4	4.5	4.4	4	4.2	26.9	26.9	26.9	26.9	14.9	15	15.2	15.3	9.9	9.8	142.8	48.5	48.4	15.25	14.95	26.9	26.9	9.85	48.45	10.45	4.45	4.1	26.9	15.1
328	GY79328	M	A	10.6	10.4	4.3	4.4	4.3	4.3	28.4	27	27.4	27.6	15.1	15.2	15	14.8	10.1	10.2	164.3	49.8	50.1	14.9	15.15	27.5	27.7	10.15	49.95	10.5	4.35	4.3	27.6	15.025
329	GY79329	M	A	9.9	10.1	3.9	4	3.8	3.7	27.1	26.7	26.7	26.5	13.4	13.3	13.5	13.4	9	9	139.9	48.5	48	13.45	13.35	26.6	26.9	9	48.25	10	3.95	3.75	26.75	13.4
330	GY79330	M	A	10.9	10.7	4.2	4	4	4.1	26.7	26.4	26.3	26.6	14.4	14.3	14.2	14.2	9.7	9.4	124.4	50.1	49.8	14.2	14.35	26.45	26.55	9.55	49.95	10.8	4.1	4.05	26.5	14.275
331	GY79331	F	A	10.5	10.5	3.5	3.5	4	4	25.8	25.9	26.2	25.8	14.4	14.5	14	14.1	9.8	9.7	130.1	47.5	47.4	14.05	14.45	26	25.85	9.75	47.45	10.5	3.5	4	25.925	14.25
333	GY79333	F	A	10.3	10.4	3.9	3.8	3.5	3.6	24.8	24.5	25.4	25	14.2	14.4	14.1	14	9.5	9.6	137.7	46.7	46.6	14.05	14.3	25.2	24.65	9.55	46.65	10.35	3.85	3.55	24.925	14.175
334	GY79334	F	A	9.4	9.4	3.8	3.8	3.7	3.6	26.2	25.8	26.3	26.3	13.9	14	14.1	14.2	8.9	8.7	122.6	46.3	46	14.15	13.95	26.3	26	8.8	46.15	9.4	3.8	3.65	26.15	14.05
335	GY79335	F	A	10.4	10.4	3.7	3.7	3.8	3.8	25.3	25.5	25.5	25.4	13.8	13.7	13.5	13.6	8.4	8.8	132.7	48	47.9	13.55	13.75	25.45	25.4	8.6	47.95	10.4	3.7	3.8	25.425	13.65
336	GY79336	F	A	10.5	10.3	3.8	3.8	3.9	3.8	26.6	26.1	26	25.8	14.7	14.6	15	14.9	9.8	9.9	133.4	46.8	46.6	14.95	14.65	25.9	26.35	9.85	46.7	10.4	3.8	3.85	26.125	14.8
337	GY79337	F	A	10	9.9	3.7	3.9	3.5	3.4	25.2	25.7	26.3	26.2	13.9	13.9	13.6	13.8	8.8	8.9	123.6	46.5	46.4	13.7	13.9	26.25	25.45	8.85	46.45	9.95	3.8	3.45	25.85	13.8
338	GY79338	M	A	11.1	10.7	3.9	3.8	4.3	4.2	27.5	27.4	27.5	27.2	15	14.9	15.2	15.2	10.2	10	152.1	50.4	50.2	15.2	14.95	27.35	27.45	10.1	50.3	10.9	3.85	4.25	27.4	15.075
340	GY79340	F	A	10.6	10.8	3.8	3.7	3.7	3.7	26.6	26.6	26.8	26.6	13.9	13.8	14	14	9.6	9.5	139.2	48.6	48.6	14	13.85	26.7	26.6	9.55	48.6	10.7	3.75	3.7	26.65	13.925
341	GY79341	F	A	10.2	10.2	3.9	3.8	4.4	4	26.5	26.1	26.4	26	14.8	14.9	14.9	14.9	9.8	9.6	123.7	47	47.1	14.9	14.85	26.2	26.3	9.7	47.05	10.2	3.85	4.2	26.25	14.875
342	GY79342	M	A	10.9	10.6	3.8	3.9	3.7	3.9	27.8	27.3	27.6	27.5	14.8	14.7	14.8	14.8	9.9	9.7	134.8	48	48.2	14.8	14.75	27.55	27.55	9.8	48.1	10.75	3.85	3.8	27.55	14.775
343	GY79343	M	A	11.7	11.5	4.1	4.4	4	4.4	27.7	27.5	27.4	27	15	15.1	15	15	10	10.2	155.7	49.4	49.4	15	15.05	27.2	27.6	10.1	49.4	11.6	4.25	4.2	27.4	15.025
344	GY79344	M	A	10.5	10.5	4.3	4.3	3.9	3.8	28.3	28.3	27.8	28.1	14.7	14.7	14.2	14.3	8.7	8.6	112.6	48.8	48.8	14.25	14.7	27.95	28.3	8.65	48.8	10.5	4.3	3.85	28.125	14.475
345	GY79345	F	A	11.3	11.4	3.6	3.8	3.8	3.9	27.1	27	27.1	26.8	14.6	14.7	14.3	14.4	10	9.8	139.9	48.7	48.6	14.35	14.65	26.95	27.05	9.9	48.65	11.35	3.7	3.85	27	14.5
346	GY79346	F	A	10.6	10.6	3.7	3.6	3.8	3.7	25.9	26	26.3	26	14.2	14.5	14.1	14.2	9.2	9.3	146	47.3	47.1	14.15	14.35	26.15	25.95	9.25	47.2	10.6	3.65	3.75	26.05	14.25
347	GY79347	M	A	10.2	10.3	4.1	4	4.2	4.3	25.4	25.2	23.7	25.1	15.1	15.2	15.2	15.4	10.5	10.4	151.7	47.1	47.4	15.3	15.15	24.4	25.3	10.45	47.25	10.25	4.05	4.25	24.85	15.225
348	GY79348	M	A	9.8	9.5	3.8	3.8	4.3	4.3	26	25.4	26.6	26.3	13	13.2	14.9	14.9	10.5	10.3	152.6	46.9	46.7	14.9	13.1	26.45	25.7	10.4	46.8	9.65	3.8	4.3	26.075	14
349	GY79349	M	A	11.1	11.1	3.8	3.8	3.9	3.8	28.2	28.1	28.1	28	15.4	15.3	14.9	15	10.2	10.1	166.7	48.5	48.5	14.95	15.35	28.05	28.15	10.15	48.5	11.1	3.8	3.85	28.1	15.15
350	GY79350	F	A	10.7	10.7	3.6	3.6	3.8	3.7	26.9	26.6	25.7	25.9	14.6	14.7	14.3	14.5	9.6	9.7	133.3	46.9	47.3	14.4	14.65	25.8	26.75	9.65	47.1	10.7	3.6	3.75	26.275	14.525
351	GY79351	F	A	10.9	10.9	3.9	3.7	4.5	4.3	27.2	27.2	27.2	27	15	15	14.4	14.3	9.5	9.4	143.3	48.5	48.3	14.35	15	27.1	27.2	9.45	48.4	10.9	3.8	4.4	27.15	14.675
352	GY79352	F	A	10.4	10.3	4.4	4.3	4	4.2	27.1	26.7	26.5	26.5	13.8	13.7	13.8	13.9	9.2	9.3	131.7	48.6	48.6	13.85	13.75	26.5	26.9	9.25	48.6	10.35	4.35	4.1	26.7	13.8
353	GY79353	F	A	9.5	9.8	3.9	3.8	3.8	3.7	24.6	24.7	24.4	24.1	14.1	14.1	14.2	14.4	9.5	9.5	133.5	44.4	44.5	14.3	14.1	24.25	24.65	9.5	44.45	9.65	3.85	3.75	24.45	14.2
354	GY79354	F	A	10.2	10.4	3.5	3.5	3.9	3.9	25.1	24.7	25	25.2	14.4	14.3	14.4	14.4	9.7	9.6	128.1	47.5	47.5	14.4	14.35	25.1	24.9	9.65	47.5	10.3	3.5	3.9	25	14.375
355	GY79355	F	A	10.7	10.8	3.7	3.8	4.2	4.1	27	26.1	26.3	26.6	14.8	14.7	14.8	14.8	9.9	9.9	144.4	49.2	49.3	14.8	14.75	26.45	26.55	9.9	49.25	10.75	3.75	4.15	26.5	14.775
357	GY79357	M	A	11.5	11.3	4.4	4.1	4.4	4.3	27.5	27.6	26.7	27.1	16.3	16.2	15.5	15.7	10.4	10.4	157.8	50.8	50.7	15.6	16.25	26.9	27.55	10.4	50.75	11.4	4.25	4.35	27.225	15.925
358	GY79358	M	A	11.3	11.4	4	3.8	4.1	4.1	25.4	25.3	24.2	24.3	15	15.1	15	15	10.5	10.4	135.1	48.3	48.1	15	15.05	24.25	25.35	10.45	48.2	11.35	3.9	4.1	24.8	15.025
359	GY79359	F	A	9.4	9.3	3.6	3.6	4	4	24.6	25.2	25.7	25.2	14.1	14.3	14.2	14.1	9.4	9.4	128.1	45.5	45.5	14.15	14.2	25.45	24.9	9.4	45.5	9.35	3.6	4	25.175	14.175
360	GY79360	M	A	10.8	10.8	4.1	4	4.1	4	26.6	26.4	25.9	25.2	14.9	15	14.7	14.6	10.5	10.4	136.1	46.6	46.5	14.65	14.95	25.55	26.5	10.45	46.55	10.8	4.05	4.05	26.025	14.8
361	GY79361	M	A	11.2	11.1	4.1	3.9	4.1	4.4	27.3	26.8	27.6	27.2	15.5	15.7	15.4	15.3	10.1	10.2	125	49.4	49.5	15.35	15.6	27.4	27.05	10.15	49.45	11.15	4	4.25	27.225	15.475
362	GY79362	M	A	10.4	10.8	3.9	4	3.9	3.9	28.3	27.8	28	28.1	15.2	15.2	15	15.2	10.5	10.5	137	47.9	48	15.1	15.2	28.05	28.05	10.5	47.95	10.6	3.95	3.9	28.05	15.15
363	GY79363	F	A	10.8	10.8	3.6	3.5	3.8	3.7	26.1	25.7	25.6	25.4	14.7	14.8	14.5	14.5	10	10	129.9	48.5	48.5	14.5	14.75	25.5	25.9	10	48.5	10.8	3.55	3.75	25.7	14.625
364	GY79364	F	A	11.2	11	3.7	3.6	4.1	4	26	25.7	25.4	25.9	14.5	14.6	14.5	14.5	9.6	9.7	124.2	47.4	46.9	14.5	14.55	25.65	25.85	9.65	47.15	11.1	3.65	4.05	25.75	14.525
365	GY79365	F	A	10.4	10	3.7	3.6	3.7	3.7	26.5	26.3	26.1	26.2	14.4	14.4	14.1	14	9.3	9.2	125.4	47	46.8	14.05	14.4	26.15	26.4	9.25	46.9	10.2	3.65	3.7	26.275	14.225
366	GY79366	F	A	10.4	10.2	4	3.8	3.7	3.7	25.5	25.4	25.3	25.9	14.9	15	14.8	14.7	10.3	10.4	155	48	48	14.75	14.95	25.6	25.45	10.35	48	10.3	3.9	3.7	25.525	14.85
367	GY79367	F	A	10.9	10.9	4	3.9	3.9	3.9	25.7	26.2	25.4	25.5	14.6	14.5	14.4	14.3	9.5	9.5	126.2	47.8	47.4	14.35	14.55	25.45	25.95	9.5	47.6	10.9	3.95	3.9	25.7	14.45
368	GY79368	F	A	10.4	10.2	3.8	3.7	3.9	3.8	25.8	25.8	25.7	25.8	14.5	14.8	14.3	14.2	9.6	9.6	121.2	46.3	46.4	14.25	14.65	25.75	25.8	9.6	46.35	10.3	3.75	3.85	25.775	14.45
369	GY79369	F	A	11.6	11.2	3.9	3.9	4.2	4.1	27.2	27	26.6	26.9	15.4	15.3	15	15.1	10.5	10.3	156	49.2	49.5	15.05	15.35	26.75	27.1	10.4	49.35	11.4	3.9	4.15	26.925	15.2
370	GY79370	M	A	10.9	10.8	4	4	4.1	4.6	26.2	25.9	25.8	25.1	14.8	14.9	14.2	14.1	9.8	9.8	140.4	47.6	47.8	14.15	14.85	25.45	26.05	9.8	47.7	10.85	4	4.35	25.75	14.5
371	GY79371	M	A	10.7	10.4	3.9	4	4.1	4	27	26.7	26.5	27	14.4	14.5	14.5	14.5	9.4	9.3	140.3	48.7	48.5	14.5	14.45	26.75	26.85	9.35	48.6	10.55	3.95	4.05	26.8	14.475
372	GY79372	M	A	10.9	11.6	4	4	4.4	4.2	27.2	26.5	26.9	27.2	14.8	14.8	14.6	14.7	9.8	9.8	155.6	48.7	48.5	14.65	14.8	27.05	26.85	9.8	48.6	11.25	4	4.3	26.95	14.725
373	GY79373	F	A	9.7	9.6	3.6	3.5	3.6	3.5	25.9	25.4	25.1	25.3	13.8	14.1	13.7	13.7	9.4	9.3	141.6	45.2	45.2	13.7	13.95	25.2	25.65	9.35	45.2	9.65	3.55	3.55	25.425	13.825
374	GY79374	F	A	10.9	10.9	3.7	3.6	3.9	3.9	26	25.9	25.7	25.3	14.2	14.3	14.4	14.4	9.9	9.7	140.4	49.1	48	14.4	14.25	25.5	25.95	9.8	48.55	10.9	3.65	3.9	25.725	14.325
375	GY79375	M	A	10.3	10.4	3.7	3.8	3.9	3.9	27	26.8	26.5	26.6	14.7	14.6	14.5	14.6	9.6	9.7	124.4	47.8	47.9	14.55	14.65	26.55	26.9	9.65	47.85	10.35	3.75	3.9	26.725	14.6
376	GY79376	M	A	10.5	10.2	4.1	3.9	3.8	3.7	26.2	26	25.8	25.5	14.8	15	14.9	14.9	9.8	9.9	143	47.4	47.6	14.9	14.9	25.65	26.1	9.85	47.5	10.35	4	3.75	25.875	14.9
377	GY79377	M	A	10.4	10.2	3.7	3.6	4.3	4.2	27.2	27.6	26.7	27.2	15	15.3	15	14.8	10	10.1	173.6	48.9	48.7	14.9	15.15	26.95	27.4	10.05	48.8	10.3	3.65	4.25	27.175	15.025
378	GY79378	F	A	10.5	10.5	3.9	3.7	4	3.9	25.9	26.4	25.8	25.9	14.1	14.1	14.2	14.1	9.2	9.3	153.3	47.5	47.3	14.15	14.1	25.85	26.15	9.25	47.4	10.5	3.8	3.95	26	14.125
379	GY79379	F	A	10	10.2	3.8	3.7	4	4.1	25.6	26	26.3	25.5	13.7	13.9	14	14.1	9.5	9.3	124.1	46.2	46.3	14.05	13.8	25.9	25.8	9.4	46.25	10.1	3.75	4.05	25.85	13.925
380	GY79380	F	A	10.4	10.4	3.7	3.7	3.9	3.9	26.8	26.6	26.5	26	14.9	15	15.1	15.2	10.3	10.2	164.2	47.6	47.7	15.15	14.95	26.25	26.7	10.25	47.65	10.4	3.7	3.9	26.475	15.05
381	GY79381	M	A	10.4	10.3	3.8	3.7	4	3.9	26.7	26.5	26.2	26	14.5	14.4	14.6	14.7	10.2	9.9	135.3	47.2	47.3	14.65	14.45	26.1	26.6	10.05	47.25	10.35	3.75	3.95	26.35	14.55
382	GY79382	F	A	10	10.2	3.7	3.6	3.9	3.8	27	27.2	27	26.9	15.6	15.5	15.2	15.2	10	10.1	143.9	48.2	48.1	15.2	15.55	26.95	27.1	10.05	48.15	10.1	3.65	3.85	27.025	15.375
383	GY79383	M	A	10.4	10	3.6	3.8	4.2	4	26.6	26.7	26.4	26.5	14.7	14.7	14.7	14.7	9.8	10	154.7	49.6	49.6	14.7	14.7	26.45	26.65	9.9	49.6	10.2	3.7	4.1	26.55	14.7
384	GY79384	F	A	11.1	11	3.8	3.8	4.2	4	26.3	26.8	26.3	26.4	14.4	14.5	14.4	14.4	10.2	9.8	144.5	48.8	49.2	14.4	14.45	26.35	26.55	10	49	11.05	3.8	4.1	26.45	14.425
385	GY79385	F	A	10.4	10.3	3.9	3.9	3.7	3.8	25.9	25.8	25.3	25.1	15	15	15.2	15	10.6	10.4	123.2	47	47.2	15.1	15	25.2	25.85	10.5	47.1	10.35	3.9	3.75	25.525	15.05
386	GY79386	F	A	11.4	11	3.8	3.7	3.6	3.6	25.4	25.4	25.1	24.8	13.8	13.9	13.8	14	9.8	9.6	147.3	47.8	47.5	13.9	13.85	24.95	25.4	9.7	47.65	11.2	3.75	3.6	25.175	13.875
387	GY79387	M	A	9.7	9.3	3.8	3.7	4.1	3.7	24.9	25	25.1	25.3	15.2	15.3	15.2	15.4	10.3	10.4	149.9	47.5	47.6	15.3	15.25	25.2	24.95	10.35	47.55	9.5	3.75	3.9	25.075	15.275
388	GY79388	M	A	10.2	10	4.2	4.1	4.1	4.2	28	27.6	27.8	27.3	14.9	14.8	14.7	14.8	9.9	10	144.3	48.7	48.7	14.75	14.85	27.55	27.8	9.95	48.7	10.1	4.15	4.15	27.675	14.8
389	GY79389	F	A	10.9	10.7	4.2	4	4	3.8	27.4	27.1	26.6	26.7	15	15	14.8	14.9	10.2	10.2	170.4	48.2	49.2	14.85	15	26.65	27.25	10.2	48.7	10.8	4.1	3.9	26.95	14.925
390	GY79390	M	A	10.1	10.4	4	4.2	4.4	4.1	26	25.8	26.4	26.2	14.8	14.6	14.6	14.7	9.9	10	144.2	47.3	46.6	14.65	14.7	26.3	25.9	9.95	46.95	10.25	4.1	4.25	26.1	14.675
391	GY79391	F	A	11	11.4	3.8	3.7	4.2	4.2	26.5	26.4	27.2	26.4	15.1	15	14.9	14.8	9.5	9.6	165.8	49.3	49.2	14.85	15.05	26.8	26.45	9.55	49.25	11.2	3.75	4.2	26.625	14.95
392	GY79392	F	A	11.5	11.1	3.4	3.3	4.2	4	27	26.8	27.1	27.1	14.6	14.7	14.6	14.5	9.7	9.5	140.5	49.1	48.6	14.55	14.65	27.1	26.9	9.6	48.85	11.3	3.35	4.1	27	14.6
393	GY79393	F	A	10.5	10.2	3.9	3.7	4	3.8	26.9	26.9	26.1	26.3	14.5	14.6	14.6	14.6	10.5	10.4	150	48.1	48.1	14.6	14.55	26.2	26.9	10.45	48.1	10.35	3.8	3.9	26.55	14.575
394	GY79394	F	A	10.1	9.9	3.4	3.4	4	4.1	25.5	25.2	24.9	24.9	13.2	13.3	13.5	13.4	8.2	8.2	126.8	46.2	46.2	13.45	13.25	24.9	25.35	8.2	46.2	10	3.4	4.05	25.125	13.35
395	GY79395	F	A	9.5	9.6	3.5	3.5	4.1	3.8	26	26	25.3	25.2	14.2	14	14.3	13.9	9.8	9.6	138.2	46.6	46.3	14.1	14.1	25.25	26	9.7	46.45	9.55	3.5	3.95	25.625	14.1
396	GY79396	M	A	10.7	10.6	3.9	3.9	3.9	3.9	27.4	26.7	26.8	26.2	15.4	15.5	14.9	15	10.2	10.2	153.5	48.1	48.2	14.95	15.45	26.5	27.05	10.2	48.15	10.65	3.9	3.9	26.775	15.2
397	GY79397	F	A	9.7	9.5	3.7	3.7	3.8	3.8	26	25.9	26.4	25.6	14.2	14.2	14	14.1	9.8	9.6	133	47.1	47.6	14.05	14.2	26	25.95	9.7	47.35	9.6	3.7	3.8	25.975	14.125
398	GY79398	F	A	9	10.3	3.6	3.3	3.7	3.7	26.3	26.4	26.3	25.9	15	15	14.6	14.5	9.8	9.8	121	46.7	47.1	14.55	15	26.1	26.35	9.8	46.9	9.65	3.45	3.7	26.225	14.775
399	GY79399	F	A	11	11.1	4.1	3.9	4.4	4.4	24.4	24.1	24.1	24	14.8	14.8	14.8	14.8	10.5	10.4	144.9	47.4	47.5	14.8	14.8	24.05	24.25	10.45	47.45	11.05	4	4.4	24.15	14.8
400	GY79400	M	A	11.4	11.3	4.1	3.9	4.1	3.9	27.7	27.2	27.5	26.9	15.2	15.5	15.5	15.4	10.6	10.6	169.1	49.5	49.7	15.45	15.35	27.2	27.45	10.6	49.6	11.35	4	4	27.325	15.4
401	GY79401	F	A	10.4	10.4	3.7	3.6	4	4	25.8	25.6	25.6	25.6	14.9	14.9	14.7	14.7	9.8	10	128.7	46.4	46.5	14.7	14.9	25.6	25.7	9.9	46.45	10.4	3.65	4	25.65	14.8
402	GY79402	M	A	11.4	11.6	3.7	3.7	4.2	4.2	27.5	27.6	27.3	27.2	14.4	14.4	14.5	14.5	10	9.8	141.5	49.7	49.7	14.5	14.4	27.25	27.55	9.9	49.7	11.5	3.7	4.2	27.4	14.45
403	GY79403	M	A	11.1	11.1	3.8	3.9	4.1	3.9	27.2	27.3	27.2	27.1	15.3	15.3	15	15	10.2	10.3	160.4	48.9	48.9	15	15.3	27.15	27.25	10.25	48.9	11.1	3.85	4	27.2	15.15
159	GY79159	M	A	12.1	11.3	4.3	4.2	4.5	4.6	27.2	27.5	27.5	27.6	15.4	15.4	15.5	15.5	10.5	10.5	140.2	48.9	48.8	15.5	15.4	27.55	27.35	10.5	48.85	11.7	4.25	4.55	27.45	15.45
36	GY79036	F	A	11	11.1	4.2	4.1	4	4.1	27.2	27	26.9	26.8	15.9	15.9	15.9	15.8	10.7	10.5	152.7	47.8	48	15.85	15.9	26.85	27.1	10.6	47.9	11.05	4.15	4.05	26.975	15.875
118	GY79118	M	A	11.3	11	3.9	3.9	4.2	4.4	28.8	28.6	28.7	28.3	15.9	16	16	16.1	10.8	10.6	172.5	49.1	49	16.05	15.95	28.5	28.7	10.7	49.05	11.15	3.9	4.3	28.6	16
163	GY79163	F	A	10.7	10.8	4.1	4	4.1	4	27.1	26.4	26	26.2	14.9	14.9	15	15	9.2	9.4	126	48.5	48.1	15	14.9	26.1	26.75	9.3	48.3	10.75	4.05	4.05	26.425	14.95
165	GY79165	F	A	10.2	10.2	4.1	4	4	4.1	25.7	25.5	24.8	24.8	14.7	14.7	14.5	14.6	10	9.8	128.6	48.1	48	14.55	14.7	24.8	25.6	9.9	48.05	10.2	4.05	4.05	25.2	14.625
167	GY79167	F	A	10.2	10.2	4	3.8	4.5	4.5	25.6	25.7	24.5	24.6	14.9	14.8	14.7	14.7	9.5	9.4	115.2	46.1	45.8	14.7	14.85	24.55	25.65	9.45	45.95	10.2	3.9	4.5	25.1	14.775
169	GY79169	F	A	10.6	11	4.4	4.4	4.1	4.1	26	25.8	25.8	25.5	14.2	14.1	14.7	14.6	9.3	9.5	146.5	47.8	47.6	14.65	14.15	25.65	25.9	9.4	47.7	10.8	4.4	4.1	25.775	14.4
171	GY79171	M	A	12	11.9	4.5	4.4	4.4	4.3	26.1	25.6	26.6	25.9	15.8	15.7	15.6	15.7	10.6	10.4	144.4	50.6	50.8	15.65	15.75	26.25	25.85	10.5	50.7	11.95	4.45	4.35	26.05	15.7
172	GY79172	M	A	11.2	11	4.5	4.4	4.3	4.3	27.5	27.5	27.4	27	15.6	15.6	15.4	15.5	10.6	10.6	156.4	49	48.9	15.45	15.6	27.2	27.5	10.6	48.95	11.1	4.45	4.3	27.35	15.525
173	GY79173	M	A	11	11	4.3	4.3	4.3	4.6	28.3	28.1	28.4	28	16.1	16.3	16	16.3	11.5	11.4	162.7	50.3	50.3	16.15	16.2	28.2	28.2	11.45	50.3	11	4.3	4.45	28.2	16.175
175	GY79175	M	A	10.1	10.2	4.2	4.1	4.5	4.4	27.1	27.1	26.4	26.6	15.3	15.4	15.5	15.3	10.2	10.2	166.2	49.1	49	15.4	15.35	26.5	27.1	10.2	49.05	10.15	4.15	4.45	26.8	15.375
176	GY79176	F	A	10.6	10.4	3.8	3.6	3.8	3.9	25.6	24.9	25.8	25.2	14	14	14.2	14.1	10	10.1	110.4	47.9	47.7	14.15	14	25.5	25.25	10.05	47.8	10.5	3.7	3.85	25.375	14.075
177	GY79177	F	A	10.9	10.9	4	4	3.7	4	25.9	25.4	25.4	25.9	14	14.1	13.9	13.9	9.3	9.4	128.1	46.7	46.8	13.9	14.05	25.65	25.65	9.35	46.75	10.9	4	3.85	25.65	13.975
178	GY79178	M	A	10.8	10.7	4.2	4	4	4.1	26.8	26.7	26.9	25.7	14.6	14.5	14.4	14.6	9.7	9.6	141.1	48.7	48.3	14.5	14.55	26.3	26.75	9.65	48.5	10.75	4.1	4.05	26.525	14.525
179	GY79179	M	A	9.7	9.7	3.7	3.6	4.2	4.1	24.2	25.3	25.1	25.2	15.1	14.9	14.9	14.6	10	10	132.7	47.2	47.1	14.75	15	25.15	24.75	10	47.15	9.7	3.65	4.15	24.95	14.875
180	GY79180	F	A	10.4	10.7	4.2	4.2	4.1	4.1	25.2	24.9	23.9	24.4	14.3	14.3	14.5	14.7	9.8	9.7	138.2	45.8	45.7	14.6	14.3	24.15	25.05	9.75	45.75	10.55	4.2	4.1	24.6	14.45
181	GY79181	F	A	11.4	11	4.2	4.1	4.1	4.1	26.6	26.3	26.3	26.2	15	15.2	14.8	15	9.7	9.7	146.5	48.8	48.7	14.9	15.1	26.25	26.45	9.7	48.75	11.2	4.15	4.1	26.35	15
182	GY79182	F	A	10.3	10.2	3.9	3.9	3.9	4	26.9	26.6	26.7	25.7	14.5	14.6	14.4	14.5	9.6	9.7	139.4	48	47.8	14.45	14.55	26.2	26.75	9.65	47.9	10.25	3.9	3.95	26.475	14.5
183	GY79183	M	A	9.9	9.8	4.4	4.3	3.9	4	26.1	25.8	25.7	25.8	14.8	14.8	14.6	14.7	9.1	9.4	104.9	46.9	47	14.65	14.8	25.75	25.95	9.25	46.95	9.85	4.35	3.95	25.85	14.725
184	GY79184	F	A	10.2	10.5	3.9	3.9	3.9	4	25.8	25.5	27.1	26.7	15.6	15.6	15.1	15.2	10.9	10.5	155.3	48.5	48.5	15.15	15.6	26.9	25.65	10.7	48.5	10.35	3.9	3.95	26.275	15.375
185	GY79185	M	A	10.2	10.2	4.3	4.1	4	3.9	27.7	27.6	27.5	27.4	15.2	15.3	15	14.9	10.5	10.6	156.5	48	47.8	14.95	15.25	27.45	27.65	10.55	47.9	10.2	4.2	3.95	27.55	15.1
187	GY79187	M	A	10.2	10.2	3.8	3.8	4.1	3.9	27.6	27.4	27.7	27.6	15.4	15.3	15.2	15.1	10.5	10.3	134.2	49.6	49.5	15.15	15.35	27.65	27.5	10.4	49.55	10.2	3.8	4	27.575	15.25
188	GY79188	M	A	10.3	10.2	4.2	4.2	3.9	3.9	27.1	27	27.2	26	14.6	14.7	15	14.9	9.6	9.8	149.8	47.4	47.6	14.95	14.65	26.6	27.05	9.7	47.5	10.25	4.2	3.9	26.825	14.8
189	GY79189	F	A	10.4	10.3	3.6	3.4	3.9	3.9	25.3	25	25.2	24.6	14.1	14	13.9	13.9	10.3	10.2	137	48.7	48.5	13.9	14.05	24.9	25.15	10.25	48.6	10.35	3.5	3.9	25.025	13.975
190	GY79190	F	A	10.4	10.6	3.8	3.7	4.2	3.9	26.1	25.8	26.5	26.5	14.6	14.4	14.2	14.5	9.6	10	148.7	48.8	48.1	14.35	14.5	26.5	25.95	9.8	48.45	10.5	3.75	4.05	26.225	14.425
191	GY79191	M	A	10	10.4	4.2	4.2	4.4	4.3	28.5	28.3	28	28.2	12.8	12.8	15.3	15.4	11.3	10.7	153.1	49.9	49.7	15.35	12.8	28.1	28.4	11	49.8	10.2	4.2	4.35	28.25	14.075
193	GY7193	M	A	10.4	10.4	4.1	4	3.9	3.8	28	28	26.7	27.9	15	15.1	15.2	15.3	11.4	11.3	163.5	47.9	47.9	15.25	15.05	27.3	28	11.35	47.9	10.4	4.05	3.85	27.65	15.15
115	GY79115	M	A	10.2	10.1	4	3.9	4.2	4.2	26.6	26.2	26.5	26	15	15.2	15	15	9.7	9.8	143.7	48.7	48.8	15	15.1	26.25	26.4	9.75	48.75	10.15	3.95	4.2	26.325	15.05
279	GY79279	F	A	10.1	9.9	4.1	4	4.2	3.9	27.2	27.5	27.6	27	14.8	14.8	14.8	14.9	9.8	9.7	149.7	46.8	47.6	14.85	14.8	27.3	27.35	9.75	47.2	10	4.05	4.05	27.325	14.825
280	GY79280	F	A	9	9.1	4.1	4.1	3.9	3.9	25.5	25.5	25.6	25.2	14.4	14.3	14.2	14.2	8.3	8.5	119	46	46	14.2	14.35	25.4	25.5	8.4	46	9.05	4.1	3.9	25.45	14.275
281	GY79281	F	A	9.7	9.5	3.8	3.7	4.1	4.3	26.3	26.2	26.4	26.3	14.8	14.7	15	15	8.5	8.6	142.1	48	48	15	14.75	26.35	26.25	8.55	48	9.6	3.75	4.2	26.3	14.875
282	GY79282	F	A	10.5	10.4	3.7	3.7	3.9	4	25.2	25.7	25.2	25.3	14.6	14.5	14.4	14.4	9.6	9.7	137.8	46.7	46.5	14.4	14.55	25.25	25.45	9.65	46.6	10.45	3.7	3.95	25.35	14.475
283	GY79283	F	A	10.9	10.6	4	3.9	3.8	3.9	26.6	26.8	26.3	26.4	14.3	14.3	13.8	13.7	8.8	8.6	135.7	48.4	48.2	13.75	14.3	26.35	26.7	8.7	48.3	10.75	3.95	3.85	26.525	14.025
284	GY79284	F	A	10.4	10.2	3.9	4	4.3	4.3	26.3	26.6	26	26	15.1	15	14.9	14.9	10.1	10.2	148.5	47.2	47.3	14.9	15.05	26	26.45	10.15	47.25	10.3	3.95	4.3	26.225	14.975
286	GY79286	F	A	10.8	10.7	3.9	3.9	4.2	4.1	25.9	25.7	26.1	25.4	15	15.1	15.2	15.1	9.7	9.8	149	49.2	49.1	15.15	15.05	25.75	25.8	9.75	49.15	10.75	3.9	4.15	25.775	15.1
287	GY79287	F	A	10.8	10.7	3.8	3.7	4.4	4.2	24.9	25.8	25	25.6	14	14.1	14.3	14.4	9.3	9.3	160	47.6	47.7	14.35	14.05	25.3	25.35	9.3	47.65	10.75	3.75	4.3	25.325	14.2
288	GY79288	M	A	10.2	10.2	3.9	3.9	4.4	4.4	26.4	26	25.1	25.1	15.3	15.4	15.2	15.3	10.5	10.7	143.4	47.4	47.5	15.25	15.35	25.1	26.2	10.6	47.45	10.2	3.9	4.4	25.65	15.3
289	GY79289	F	A	9.7	10.4	3.7	3.6	3.8	3.8	26	25.7	25.8	25.7	14.5	14.5	15	14.9	10.2	9.9	139.4	47.2	47.5	14.95	14.5	25.75	25.85	10.05	47.35	10.05	3.65	3.8	25.8	14.725
290	GY79290	F	A	10.4	10.5	4	3.8	4.3	4.1	27.5	27.4	27.2	26.9	14.7	14.6	14.9	14.8	9.8	9.7	157.5	47.5	47.5	14.85	14.65	27.05	27.45	9.75	47.5	10.45	3.9	4.2	27.25	14.75
291	GY79291	F	A	10.2	10.1	3.9	3.9	3.7	3.8	26	26.1	26.4	26.2	14.4	14.3	14.9	15	9.6	9.8	124.7	46.9	46.9	14.95	14.35	26.3	26.05	9.7	46.9	10.15	3.9	3.75	26.175	14.65
292	GY79292	F	A	10.7	10.4	3.8	3.7	4.2	4.2	25.3	25.5	25.7	26.6	14.7	14.9	15.1	15.2	9.7	9.8	134.4	47	46.9	15.15	14.8	26.15	25.4	9.75	46.95	10.55	3.75	4.2	25.775	14.975
293	GY79293	F	A	10.7	10.7	3.9	3.9	3.8	3.7	26.9	27.3	26.9	26.8	14.5	14.5	14.8	14.6	9	9.2	128.6	48.1	47.8	14.7	14.5	26.85	27.1	9.1	47.95	10.7	3.9	3.75	26.975	14.6
295	GY79295	M	A	10.1	10	3.9	3.9	4.3	4.1	26.1	25.6	26.5	26.2	15.2	15.1	15.2	15.2	10.6	10.5	137.7	47.9	47.9	15.2	15.15	26.35	25.85	10.55	47.9	10.05	3.9	4.2	26.1	15.175
296	GY79296	F	A	9.8	9.8	3.5	3.5	3.9	3.8	24.3	24.6	24.7	24.4	15.1	15	15.1	15	9.8	9.8	142	45.4	45.8	15.05	15.05	24.55	24.45	9.8	45.6	9.8	3.5	3.85	24.5	15.05
297	GY79297	F	A	10	10.4	4	3.9	3.8	3.8	28	28	26.9	27.2	14.3	14.2	14	14	9.3	9.4	157.3	48	48.1	14	14.25	27.05	28	9.35	48.05	10.2	3.95	3.8	27.525	14.125
298	GY79298	M	A	11	10.8	3.9	3.9	3.9	4	27.5	27.2	27.5	27.5	15.2	15	15.1	15.1	10	10	147	48.1	48	15.1	15.1	27.5	27.35	10	48.05	10.9	3.9	3.95	27.425	15.1
299	GY79299	M	A	10.1	10.2	3.9	3.8	4	4.1	27.1	27.1	26.9	26.9	14.4	14.3	14.8	14.7	9.2	9.2	125.8	48.5	48.3	14.75	14.35	26.9	27.1	9.2	48.4	10.15	3.85	4.05	27	14.55
300	GY79300	M	A	11.3	11.1	3.8	3.9	4.4	4.2	27.2	27.2	27	27.2	15	15.1	15.1	15	10	10.2	148.2	50.4	50.6	15.05	15.05	27.1	27.2	10.1	50.5	11.2	3.85	4.3	27.15	15.05
1	GY79001	F	A	9.6	9.4	4.2	4	3.7	3.7	25.4	25.8	25.7	26	14.2	14.3	14.2	14.2	9.7	9.6	115.9	45.6	45.6	14.2	14.25	25.85	25.6	9.65	45.6	9.5	4.1	3.7	25.725	14.225
4	GY79004	F	A	10.8	11.2	4.4	4.3	4.5	4.6	26.2	26.5	27.3	26.4	14.9	15	14.8	14.9	9.9	10.2	168.5	47.6	47.8	14.85	14.95	26.85	26.35	10.05	47.7	11	4.35	4.55	26.6	14.9
6	GY79006	M	A	11.6	11.5	4.1	4.1	4.4	4.5	27.5	27.7	28.1	27.8	15.8	15.9	15.8	16	10.6	10.5	177.5	50.3	50.5	15.9	15.85	27.95	27.6	10.55	50.4	11.55	4.1	4.45	27.775	15.875
7	GY79007	M	A	10.5	10.5	3.8	3.6	4.3	4.1	27	27	26.9	26.8	15.5	15.6	15.5	15.6	10.8	11	147.5	48.7	48.7	15.55	15.55	26.85	27	10.9	48.7	10.5	3.7	4.2	26.925	15.55
8	GY79008	M	A	10	9.8	3.9	4	4.1	4	27.6	27.4	27.2	27.4	15.4	15.6	15.4	15.5	10.1	10.3	166.8	47.7	47.4	15.45	15.5	27.3	27.5	10.2	47.55	9.9	3.95	4.05	27.4	15.475
9	GY79009	F	A	10.5	10.5	3.9	3.9	3.9	4	27.4	27.3	27.5	27.2	13.9	13.9	13.9	13.9	9.4	9.6	177.6	48.5	48.6	13.9	13.9	27.35	27.35	9.5	48.55	10.5	3.9	3.95	27.35	13.9
10	GY79010	M	A	10.5	10.5	4.5	4.4	4.2	4.2	27.5	27.2	27.1	26.9	15.7	15.7	16.7	16.7	10	9.8	159	47.9	47.6	16.7	15.7	27	27.35	9.9	47.75	10.5	4.45	4.2	27.175	16.2
12	GY79012	F	A	9.8	9.9	3.6	3.5	4	3.9	26.1	26	25.9	26.1	14.8	15	14.9	14.9	10.1	10	177.8	47.2	47.1	14.9	14.9	26	26.05	10.05	47.15	9.85	3.55	3.95	26.025	14.9
13	GY79013	M	A	10.7	10.7	4.2	4.1	4.3	4.4	27.7	27.8	28.2	28	15.2	15.2	15.4	15.3	11.7	11.5	171.5	49.3	49.2	15.35	15.2	28.1	27.75	11.6	49.25	10.7	4.15	4.35	27.925	15.275
15	GY79015	M	A	11.1	11.5	3.8	3.8	4.7	4.5	25.8	25.6	25.9	25.7	15.7	15.7	15.7	15.7	10.3	10.2	173.6	48	47.9	15.7	15.7	25.8	25.7	10.25	47.95	11.3	3.8	4.6	25.75	15.7
17	GY79017	F	A	9.5	9.4	3.8	3.6	3.9	3.9	26.7	25.8	25.7	26	14.4	14.4	14.5	14.4	9.6	9.7	146.3	45.5	45.4	14.45	14.4	25.85	26.25	9.65	45.45	9.45	3.7	3.9	26.05	14.425
19	GY79019	M	A	10.3	10.1	3.8	3.8	4.3	4.2	27.2	27.1	27.1	26.9	16.6	16.4	16	16.3	10.8	11	185.2	48.7	48.2	16.15	16.5	27	27.15	10.9	48.45	10.2	3.8	4.25	27.075	16.325
22	GY79022	F	A	10.4	10.2	3.7	3.8	4.1	4	25.4	25.1	24.3	25.4	15	14.9	15	14.9	9.5	9.5	123.6	46.7	46.5	14.95	14.95	24.85	25.25	9.5	46.6	10.3	3.75	4.05	25.05	14.95
23	GY79023	M	A	9.4	9.4	4.2	4.1	3.7	4	26.4	26.5	26.8	26.8	14.9	14.9	14.9	14.8	9.8	9.6	118.9	48.1	48.2	14.85	14.9	26.8	26.45	9.7	48.15	9.4	4.15	3.85	26.625	14.875
24	GY79024	M	A	10.4	10.5	4.3	4.3	4.7	4.5	25.6	25.7	26.2	26	16.1	16.4	15.9	16	10.4	10.4	138	48	47.7	15.95	16.25	26.1	25.65	10.4	47.85	10.45	4.3	4.6	25.875	16.1
25	GY79025	F	A	11.1	11	4.2	4.2	4.5	4.4	26	25.7	25.5	25.8	15.6	15.6	15.5	15.7	10	10	159.8	48.6	48.5	15.6	15.6	25.65	25.85	10	48.55	11.05	4.2	4.45	25.75	15.6
26	GY79026	M	A	11.2	11.2	4.4	4.2	4.2	4.1	27.3	27	27.1	27.4	16.3	16.2	16.5	16.4	10.8	10.7	162.5	49.7	49.9	16.45	16.25	27.25	27.15	10.75	49.8	11.2	4.3	4.15	27.2	16.35
27	GY79027	M	A	10.7	10.7	4	4	3.9	4.2	27.5	27.3	27.3	27.4	16.1	16.2	16.2	16.1	11.6	11.4	137.1	48.7	48.7	16.15	16.15	27.35	27.4	11.5	48.7	10.7	4	4.05	27.375	16.15
28	GY79028	F	A	10.5	11	4.1	4.2	3.9	4	25.6	25.7	25.8	26.4	15.4	15.4	15.4	15.4	11	10.8	153.9	47.6	47.5	15.4	15.4	26.1	25.65	10.9	47.55	10.75	4.15	3.95	25.875	15.4
29	GY79029	M	A	10.3	10.3	4.2	4	4	3.9	27.1	27	27.2	26.6	16.1	16.1	15.9	15.9	11	11.1	189.5	48.8	48.4	15.9	16.1	26.9	27.05	11.05	48.6	10.3	4.1	3.95	26.975	16
30	GY79030	F	A	10.6	10.6	4.5	4.3	3.9	3.7	26.9	26.4	26.2	26.6	15.4	15.5	15.6	15.7	10.3	10.8	151.1	48.1	48	15.65	15.45	26.4	26.65	10.55	48.05	10.6	4.4	3.8	26.525	15.55
31	GY79031	M	A	10.7	10.8	4.1	4.2	4.3	4.2	27.4	27.4	26.4	26.4	15.1	15.1	15.2	15.5	10.6	10.7	134.9	49.4	49.3	15.35	15.1	26.4	27.4	10.65	49.35	10.75	4.15	4.25	26.9	15.225
32	GY79032	M	A	10.6	10.6	3.8	3.8	4.3	4.3	26.1	26.2	26.1	26.6	16	16.2	16.2	16	11.4	11.6	152	48.2	48.3	16.1	16.1	26.35	26.15	11.5	48.25	10.6	3.8	4.3	26.25	16.1
33	GY79033	M	A	11.3	11.3	4.7	4.6	4.8	4.4	27.6	26.9	26.9	26.5	15.9	15.9	15.9	16	11	11.1	193.7	49.9	49.8	15.95	15.9	26.7	27.25	11.05	49.85	11.3	4.65	4.6	26.975	15.925
34	GY79034	F	A	10.4	10.2	3.8	3.8	4.2	3.7	26.1	25.5	25.5	26.7	14.6	14.6	14.2	14.5	9.6	10.3	130.9	45.8	46.1	14.35	14.6	26.1	25.8	9.95	45.95	10.3	3.8	3.95	25.95	14.475
37	GY79037	M	A	9.8	9.8	4	3.9	3.9	4.1	25.3	25.3	25.9	25.5	15.7	15.8	15.8	15.6	10.6	10.6	151.8	47.9	47.9	15.7	15.75	25.7	25.3	10.6	47.9	9.8	3.95	4	25.5	15.725
38	GY79038	F	A	10.2	10.2	4	4	4.3	4.3	26.3	26.2	26.6	26.4	15.8	15.8	16.2	16.2	10.6	10.5	158.5	46.8	46.8	16.2	15.8	26.5	26.25	10.55	46.8	10.2	4	4.3	26.375	16
40	GY79040	F	A	10.7	10.8	4.1	4	3.8	4	25.3	25.4	26.3	26.3	14.5	14.7	14.5	14.5	9.3	9.5	123.7	47.5	47.4	14.5	14.6	26.3	25.35	9.4	47.45	10.75	4.05	3.9	25.825	14.55
42	GY79042	F	A	10.7	10.6	3.6	3.7	4.1	4.1	26.2	26.5	26.7	26.3	15.1	15.2	15.2	15.1	9.5	9.6	154.1	47.4	48.3	15.15	15.15	26.5	26.35	9.55	47.85	10.65	3.65	4.1	26.425	15.15
44	GY79044	M	A	10.8	10.6	3.7	3.7	4.1	4.1	26.8	27.3	26.6	26.8	15.2	15.3	15.3	15.3	10.6	10.6	153.2	48.5	48.7	15.3	15.25	26.7	27.05	10.6	48.6	10.7	3.7	4.1	26.875	15.275
46	GY79046	M	A	11	10.8	4	4	4.6	4.5	27.6	27.6	26	26	16.3	16.2	15.9	16	10.7	10.8	153.7	50.2	50.1	15.95	16.25	26	27.6	10.75	50.15	10.9	4	4.55	26.8	16.1
47	GY79047	F	A	10.7	10.1	4.2	4.2	3.9	3.7	24.8	24.6	24.7	24.4	14.3	14.5	14.3	14.3	9.7	9.8	111.4	48.1	47.9	14.3	14.4	24.55	24.7	9.75	48	10.4	4.2	3.8	24.625	14.35
48	GY79048	F	A	11.6	11.5	4.4	4.4	3.9	3.9	25.6	25.7	26	25.6	15.3	15.3	15.9	15.7	9.8	9.8	135.2	48.7	48.7	15.8	15.3	25.8	25.65	9.8	48.7	11.55	4.4	3.9	25.725	15.55
49	GY79049	M	A	9.7	9.7	4.1	4.1	4.1	4.1	27.1	27.2	26.9	25.9	16.3	16.4	16	16.2	10.1	10.1	165.6	49	49	16.1	16.35	26.4	27.15	10.1	49	9.7	4.1	4.1	26.775	16.225
50	GY79050	M	A	10.9	10.9	4.6	4.5	4.1	4.1	26.4	26.3	26.2	26.1	15.8	15.7	15.6	15.7	11.3	11.4	150.6	50	49.7	15.65	15.75	26.15	26.35	11.35	49.85	10.9	4.55	4.1	26.25	15.7
51	GY79051	M	A	10.8	10.7	4.3	4.1	4.1	4.3	26.8	26.6	26.7	27	16.1	16.1	15.6	15.5	10.1	10.2	172	49	49	15.55	16.1	26.85	26.7	10.15	49	10.75	4.2	4.2	26.775	15.825
53	GY79053	F	A	9.9	9.9	4.3	4.3	4	3.9	26.4	26.5	26.9	26.8	14.9	15.1	14.9	15	10.6	10.6	145.5	48.3	47.9	14.95	15	26.85	26.45	10.6	48.1	9.9	4.3	3.95	26.65	14.975
54	GY79054	M	A	10.5	10.5	3.9	4	4.1	4	25.9	25.9	25.3	25	15.9	16	15.9	15.8	10.5	10.6	149.6	47.4	47.5	15.85	15.95	25.15	25.9	10.55	47.45	10.5	3.95	4.05	25.525	15.9
55	GY79055	F	A	10.3	10.2	4.2	4.1	3.8	4.1	26.2	25.9	26.6	26.3	15.2	15.2	15	15	9.5	9.5	146.1	47.4	47.1	15	15.2	26.45	26.05	9.5	47.25	10.25	4.15	3.95	26.25	15.1
56	GY79056	F	A	9.8	9.8	4	4.1	3.8	3.8	23.9	24	24	24.2	14.5	14.2	14.1	14.2	9.2	9.1	129.6	44.9	45	14.15	14.35	24.1	23.95	9.15	44.95	9.8	4.05	3.8	24.025	14.25
57	GY79057	M	A	11.1	11	4	3.9	4.5	4.4	26	25.9	25.7	25.2	15.5	15.6	15.5	15.5	11.2	11.4	159.5	48.8	48.5	15.5	15.55	25.45	25.95	11.3	48.65	11.05	3.95	4.45	25.7	15.525
58	GY79058	F	A	11.2	11.2	4.1	4.1	3.8	4.3	27.5	27.2	26.4	26.3	15.5	15.4	15.2	15.2	10.1	9.8	195.2	49.9	50	15.2	15.45	26.35	27.35	9.95	49.95	11.2	4.1	4.05	26.85	15.325
59	GY79059	F	A	10.5	10.6	4.3	4.1	4	4	26.5	26.1	26.3	25.6	15.1	15.1	14.9	15.1	9.5	9.5	148.7	47.1	47.4	15	15.1	25.95	26.3	9.5	47.25	10.55	4.2	4	26.125	15.05
60	GY79060	F	A	10.3	10.5	4	3.9	4.3	4.2	25.8	25.7	25.7	25.5	14.7	14.9	14.7	14.7	9.8	10	169.9	47	46.9	14.7	14.8	25.6	25.75	9.9	46.95	10.4	3.95	4.25	25.675	14.75
61	GY79061	F	A	10.5	10.4	4	4	4	3.9	26.6	26.2	26.2	25.5	15.6	15.8	15.5	15.7	10.4	10.2	166	48	47.2	15.6	15.7	25.85	26.4	10.3	47.6	10.45	4	3.95	26.125	15.65
62	GY79062	M	A	10.2	10.7	4.2	4	4.2	4.1	26.7	26.5	26.9	27	15.4	15.4	15.3	15.4	10.6	10.6	172.6	48.6	48.1	15.35	15.4	26.95	26.6	10.6	48.35	10.45	4.1	4.15	26.775	15.375
63	GY79063	M	A	10.5	10.3	3.8	3.6	3.9	3.7	26.1	25.6	26.1	25.7	14.8	15	14.7	14.6	9.9	10	125.5	47	47.1	14.65	14.9	25.9	25.85	9.95	47.05	10.4	3.7	3.8	25.875	14.775
65	GY79065	M	A	10.2	10.4	4.2	4.1	4.3	4.3	27.2	27.5	27.4	27.5	16.4	16.5	16	16	10.6	10.6	151.3	49	49	16	16.45	27.45	27.35	10.6	49	10.3	4.15	4.3	27.4	16.225
66	GY79066	M	A	10.9	10.9	4	3.9	3.9	3.9	26.5	26.4	26.5	25.5	15.7	15.7	15.6	15.6	10.3	10.3	151.1	48.5	48.5	15.6	15.7	26	26.45	10.3	48.5	10.9	3.95	3.9	26.225	15.65
67	GY79067	F	A	10.9	10.8	4	3.9	4.4	4.3	26.9	26.8	26.6	27	15.4	15.5	15.2	15.2	10	10.1	149	49.3	49.7	15.2	15.45	26.8	26.85	10.05	49.5	10.85	3.95	4.35	26.825	15.325
68	GY79068	M	A	10.8	11.1	4.1	4.1	4.5	4.5	25.8	25.8	26.6	26.1	14.9	15.1	15.1	14.8	10.1	9.9	149.8	49.2	48.5	14.95	15	26.35	25.8	10	48.85	10.95	4.1	4.5	26.075	14.975
69	GY79069	F	A	11.1	11	4.3	4.2	3.9	4.2	25.1	24.7	24.5	24.3	14.5	14.6	14.4	14.5	10.3	10.5	161.2	47.6	47.6	14.45	14.55	24.4	24.9	10.4	47.6	11.05	4.25	4.05	24.65	14.5
70	GY79070	M	A	10.8	10.8	4.3	4.2	4.9	4.8	25.8	25.6	25.3	25.4	15.8	15.8	15.5	15.5	10.3	10.2	158.4	48.9	48.8	15.5	15.8	25.35	25.7	10.25	48.85	10.8	4.25	4.85	25.525	15.65
71	GY79071	M	A	11.3	11.2	3.7	3.7	4.1	4	25.8	25.8	26.3	26	15.5	15.6	15.1	15	10.1	10	125.4	47.9	48.2	15.05	15.55	26.15	25.8	10.05	48.05	11.25	3.7	4.05	25.975	15.3
72	GY79072	M	A	10.3	10	4	4	4	3.8	26.8	27.2	27.2	26.7	15.3	15.4	14.9	14.9	9.4	9.3	132.9	48.7	49.1	14.9	15.35	26.95	27	9.35	48.9	10.15	4	3.9	26.975	15.125
73	GY79073	F	A	10.2	10.2	3.7	3.7	3.8	3.9	25.3	25.3	24.7	24.3	14.6	14.7	14.5	14.3	9.7	9.7	109.2	47.2	47.4	14.4	14.65	24.5	25.3	9.7	47.3	10.2	3.7	3.85	24.9	14.525
74	GY79074	F	A	11.1	10.9	3.9	3.9	3.8	3.8	25.8	26.1	26	26.1	14.8	14.8	14.7	14.7	9.5	9.5	124.8	47.9	48.1	14.7	14.8	26.05	25.95	9.5	48	11	3.9	3.8	26	14.75
75	GY79075	F	A	11	11	4.6	4.6	4.3	4.4	26.7	26.7	26.5	26.6	14.8	14.8	14.7	14.7	9.6	9.5	144.5	48	48.6	14.7	14.8	26.55	26.7	9.55	48.3	11	4.6	4.35	26.625	14.75
76	GY79076	M	A	10.1	10	4.1	4.1	4	3.9	26.8	27.1	26.6	27.6	15.8	15.9	15.7	15.8	10.2	10.3	144.1	48	47.8	15.75	15.85	27.1	26.95	10.25	47.9	10.05	4.1	3.95	27.025	15.8
77	GY79077	M	A	10.8	10.8	4	4.1	4.3	4.4	27.9	27.6	27.7	27.6	15.5	15.6	15.7	15.7	10.1	10.1	149	49.2	49.2	15.7	15.55	27.65	27.75	10.1	49.2	10.8	4.05	4.35	27.7	15.625
78	GY79078	M	A	10.6	10.6	4.3	4.2	4.3	4.5	28.2	28.2	27.9	27.7	15.9	15.9	15.8	15.8	11.2	11.3	166	48.8	48.8	15.8	15.9	27.8	28.2	11.25	48.8	10.6	4.25	4.4	28	15.85
79	GY79079	M	A	10.4	10.4	4	4	4	3.9	25	24.6	25.9	25.9	15	15.1	14.9	15	10.5	10.3	155.8	47	47	14.95	15.05	25.9	24.8	10.4	47	10.4	4	3.95	25.35	15
80	GY79080	M	A	10.8	10.9	3.8	3.8	4	4	27.4	26.8	26.5	26.1	15.6	16	15.6	15.7	11.1	11	155.8	48	48.1	15.65	15.8	26.3	27.1	11.05	48.05	10.85	3.8	4	26.7	15.725
81	GY79081	F	A	9.9	9.9	3.8	3.7	3.6	3.7	25.6	25.6	24.9	24.5	14.6	14.6	14.5	14.5	10.1	10	140.3	45.6	46.4	14.5	14.6	24.7	25.6	10.05	46	9.9	3.75	3.65	25.15	14.55
82	GY79082	F	A	11.2	11.2	4.4	4.3	4.2	4.1	27.3	27.4	27.2	26.8	14.7	14.4	14.8	14.8	9	9	167.3	48.7	48.3	14.8	14.55	27	27.35	9	48.5	11.2	4.35	4.15	27.175	14.675
83	GY79083	M	A	11	10.9	4.3	3.9	4.5	4.1	26.6	26.7	26.1	26.4	15.5	15.5	15.6	15.5	11.1	11	180.3	49	49	15.55	15.5	26.25	26.65	11.05	49	10.95	4.1	4.3	26.45	15.525
84	GY79084	M	A	10.5	10.3	4	3.9	3.8	4	27.2	27.5	27.8	27.7	16.2	16.4	16.1	16.1	10.2	10.2	158.1	48.7	48.9	16.1	16.3	27.75	27.35	10.2	48.8	10.4	3.95	3.9	27.55	16.2
85	GY79085	F	A	10.6	10.6	4.4	4.3	4.2	3.9	25.5	25.7	25.7	24.8	15	15.1	15	15	9.4	9.3	132.2	48.2	47.9	15	15.05	25.25	25.6	9.35	48.05	10.6	4.35	4.05	25.425	15.025
87	GY79087	M	A	10.6	10.7	4.3	4.2	4.4	4.1	27.3	27.1	26.8	26.4	16.1	16.3	16.2	16.3	10.5	10.5	132.2	47.6	47.9	16.25	16.2	26.6	27.2	10.5	47.75	10.65	4.25	4.25	26.9	16.225
88	GY79088	M	A	10.5	10.3	4	3.9	3.8	3.7	26.2	25.9	25.8	25.8	15.6	15.7	15.9	15.8	9.8	9.9	149	47.1	47.2	15.85	15.65	25.8	26.05	9.85	47.15	10.4	3.95	3.75	25.925	15.75
89	GY79089	F	A	10.8	10.7	3.7	3.7	3.9	3.8	26.1	26	25.9	25.9	14.7	14.9	14.7	14.7	9.9	9.8	136.1	46.2	46.3	14.7	14.8	25.9	26.05	9.85	46.25	10.75	3.7	3.85	25.975	14.75
90	GY79090	F	A	10.1	9.9	4.1	3.9	3.8	3.8	26.1	26	25.6	25.9	15.2	15.2	14.9	14.9	9.6	9.3	171.1	46.7	46.8	14.9	15.2	25.75	26.05	9.45	46.75	10	4	3.8	25.9	15.05
91	GY79091	F	A	10.9	10.7	4.2	4.1	3.6	3.5	25.9	25.9	25.9	25.6	14.4	14.5	14.2	14.2	11	10.5	153	46.3	46.4	14.2	14.45	25.75	25.9	10.75	46.35	10.8	4.15	3.55	25.825	14.325
92	GY79092	F	A	10.2	10.1	4	3.9	3.5	3.5	26.4	26.4	26.3	26.4	15.1	15.1	15	15.1	10.2	10.2	125.6	46.4	46.2	15.05	15.1	26.35	26.4	10.2	46.3	10.15	3.95	3.5	26.375	15.075
93	GY79093	M	A	10.7	10.5	4.3	4.2	4.3	4.5	25.5	25.6	26.7	26.5	15.1	15.2	14.9	15	9.8	9.8	130.8	48.6	48.3	14.95	15.15	26.6	25.55	9.8	48.45	10.6	4.25	4.4	26.075	15.05
94	GY79094	M	A	11.8	11.6	4.5	4.4	4.4	4.4	29	29	29.3	28.8	15.8	15.7	15.7	15.9	10.8	10.6	169.3	49.6	49.8	15.8	15.75	29.05	29	10.7	49.7	11.7	4.45	4.4	29.025	15.775
98	GY79098	F	A	10.5	10.6	3.8	3.7	4	3.9	26.6	26.6	26.9	26.6	15.4	15.6	15.3	15.3	10.4	10.4	148.8	47.7	47.8	15.3	15.5	26.75	26.6	10.4	47.75	10.55	3.75	3.95	26.675	15.4
99	GY79099	F	A	10.9	10.6	3.8	3.9	4	4.1	25.9	25.7	26.3	26.1	14.9	15.1	15	15	9.5	9.5	136.4	47.6	47.4	15	15	26.2	25.8	9.5	47.5	10.75	3.85	4.05	26	15
100	GY79100	F	A	10.2	10.1	4.1	4	4.1	3.8	25.8	25.9	26.4	26.8	14.9	15	14.9	15	9.5	9.6	153	47.2	47.3	14.95	14.95	26.6	25.85	9.55	47.25	10.15	4.05	3.95	26.225	14.95
101	GY79101	F	A	10.7	10.7	3.8	3.8	4.3	4.3	26.8	26.5	26.5	25.5	15	15	14.3	14.4	9.7	9.6	158.1	47.9	47.9	14.35	15	26	26.65	9.65	47.9	10.7	3.8	4.3	26.325	14.675
102	GY79102	F	A	9.6	9.5	4	3.9	3.7	3.8	26.2	25.9	25.3	25.4	15.2	15.2	15.1	15.2	9.7	9.7	149.7	46.7	46.8	15.15	15.2	25.35	26.05	9.7	46.75	9.55	3.95	3.75	25.7	15.175
103	GY79103	M	A	10.9	11	4.5	4.3	4.3	4.5	27.5	27.5	26.6	26.6	16	16	16	16	11.1	11	165	50.1	50.2	16	16	26.6	27.5	11.05	50.15	10.95	4.4	4.4	27.05	16
104	GY79104	F	A	10.5	10.5	4	4	3.9	4	24.5	24.6	25	24.6	15.2	15.3	15.3	15.3	9.5	9.5	123.3	46.7	46.9	15.3	15.25	24.8	24.55	9.5	46.8	10.5	4	3.95	24.675	15.275
105	GY79105	F	A	10.8	11	4	3.9	4.1	3.9	26.4	26.5	26.4	26.7	14.7	14.8	14.6	14.7	10	10	136.3	46.8	46.5	14.65	14.75	26.55	26.45	10	46.65	10.9	3.95	4	26.5	14.7
106	GY79106	M	A	10.9	10.7	4	3.9	4.1	4.2	26.5	26.5	26.5	26.3	15.4	15.5	15.3	15.2	10.1	10.1	150.8	48.2	48.4	15.25	15.45	26.4	26.5	10.1	48.3	10.8	3.95	4.15	26.45	15.35
108	GY79108	M	A	11.3	11.1	4.3	4.1	3.9	3.9	26.1	25.6	26.7	26.2	15.4	15.4	15.3	15.3	10.4	10.3	145.7	47.4	47.5	15.3	15.4	26.45	25.85	10.35	47.45	11.2	4.2	3.9	26.15	15.35
109	GY79109	F	A	10.8	10.8	3.6	3.6	4	4	26.4	26.1	25.8	26.5	15.2	15.3	15.3	15.3	10	10	165.3	47.9	47.2	15.3	15.25	26.15	26.25	10	47.55	10.8	3.6	4	26.2	15.275
111	GY79111	M	A	11.2	11.2	4.2	4.2	4.5	4.3	27	27	26.6	26.8	16.5	16.6	16.2	16.2	11.2	11.1	173.7	49.5	49.2	16.2	16.55	26.7	27	11.15	49.35	11.2	4.2	4.4	26.85	16.375
112	GY79112	F	A	10.4	10.4	3.6	3.5	3.7	3.8	26.9	26.9	25.3	25.9	15.4	15.3	15	15.1	9.6	9.6	159	47.4	47.3	15.05	15.35	25.6	26.9	9.6	47.35	10.4	3.55	3.75	26.25	15.2
113	GY79113	F	A	10	10.2	3.9	4.1	4.1	4	26.3	25.9	26.5	25.7	15.4	15.2	15.2	15.1	10.7	10.7	147.9	47.3	46.9	15.15	15.3	26.1	26.1	10.7	47.1	10.1	4	4.05	26.1	15.225
116	GY79116	M	A	10.2	10.1	4	3.8	4	4	26.1	26.1	25.6	26.1	15.3	15.2	15.1	15.1	10.3	10.3	152.9	47.5	47.7	15.1	15.25	25.85	26.1	10.3	47.6	10.15	3.9	4	25.975	15.175
117	GY79117	M	A	10.9	10.7	4.4	4.4	3.9	3.9	26.9	26.6	26.7	26.5	16.2	16.2	16.3	16.2	10.4	10.3	146.4	49.9	49.9	16.25	16.2	26.6	26.75	10.35	49.9	10.8	4.4	3.9	26.675	16.225
119	GY79119	M	A	10.3	10.1	4.2	4.2	4.2	4.3	26.8	26.8	26.4	26.4	15.8	15.9	16	15.8	10.3	10.3	160	48.8	48.5	15.9	15.85	26.4	26.8	10.3	48.65	10.2	4.2	4.25	26.6	15.875
120	GY79120	M	A	10.6	10.9	4.6	4.5	4.3	4.3	27.1	26.7	26.8	26.6	15.7	15.8	15.9	16	10.3	10.2	175	49.2	48.6	15.95	15.75	26.7	26.9	10.25	48.9	10.75	4.55	4.3	26.8	15.85
121	GY79121	F	A	10.4	10.2	4	4	4.1	4	25.9	25.5	25.6	25.6	15.1	15.1	14.9	14.9	10.3	10.2	150.8	47	46.8	14.9	15.1	25.6	25.7	10.25	46.9	10.3	4	4.05	25.65	15
122	GY79122	F	A	10	9.9	4.2	4	4	4	27	26.6	26.1	26	15.6	15.6	15.6	15.5	10.6	10.6	171.6	46.3	46.2	15.55	15.6	26.05	26.8	10.6	46.25	9.95	4.1	4	26.425	15.575
124	GY79124	M	A	10.1	10	4.1	4	4.2	4.3	25.6	25.9	25.5	25.7	15	15	14.9	15	11	10.7	149.4	46.9	46.8	14.95	15	25.6	25.75	10.85	46.85	10.05	4.05	4.25	25.675	14.975
125	GY79125	M	A	11.1	10.9	4.5	4.4	4.2	4	27.7	27.5	27.4	27.3	15.8	15.9	15.7	15.7	10.3	10.3	152.3	49	48.8	15.7	15.85	27.35	27.6	10.3	48.9	11	4.45	4.1	27.475	15.775
126	GY79126	F	A	10.6	10.7	4.6	4.4	4.2	4.2	25.1	25.2	25.5	25.4	14.6	14.7	14.5	14.5	9.5	9.4	166.3	48.5	48.3	14.5	14.65	25.45	25.15	9.45	48.4	10.65	4.5	4.2	25.3	14.575
127	GY79127	M	A	10.1	10	3.9	3.9	3.7	3.6	28.6	28.4	28	28.2	15.1	15.2	15.4	15.5	9.6	9.7	132.7	48.8	48.9	15.45	15.15	28.1	28.5	9.65	48.85	10.05	3.9	3.65	28.3	15.3
194	GY79194	M	A	10.4	10.4	3.8	3.8	3.9	3.9	24.1	24	25.2	25	15.3	15.4	15.5	15.5	10	10	122.8	48	48	15.5	15.35	25.1	24.05	10	48	10.4	3.8	3.9	24.575	15.425
195	GY79195	M	A	10.9	10.9	4.3	4.2	4.4	4.6	26.8	27	27.1	27.1	16.8	16.8	16.7	16.7	10.6	10.7	166.8	50.1	50.3	16.7	16.8	27.1	26.9	10.65	50.2	10.9	4.25	4.5	27	16.75
196	GY79196	M	A	11	11.1	4.4	4.3	4.3	4.1	26.3	26.1	26.3	25.9	15.5	15.5	15.4	15.4	10.3	10.2	143.5	47.1	47.1	15.4	15.5	26.1	26.2	10.25	47.1	11.05	4.35	4.2	26.15	15.45
197	GY79197	M	A	10.6	10.7	4.4	4.2	4.1	4.4	27.3	27.4	27.6	27.7	15.9	15.9	15.8	15.8	10.5	10.3	173.1	47.8	47.9	15.8	15.9	27.65	27.35	10.4	47.85	10.65	4.3	4.25	27.5	15.85
198	GY79198	M	A	10.9	11	4.7	4.4	4.1	4.2	26.3	26.4	25.9	25.9	15.2	15.2	15.1	15.1	9.7	9.7	144.5	48.6	48.5	15.1	15.2	25.9	26.35	9.7	48.55	10.95	4.55	4.15	26.125	15.15
199	GY79199	F	A	9.7	9.7	3.8	3.8	3.9	4	26	25.9	26	25.6	15	15.1	15	15.2	9.7	9.6	136.7	47.3	47.5	15.1	15.05	25.8	25.95	9.65	47.4	9.7	3.8	3.95	25.875	15.075
200	GY79200	M	A	10.8	10.9	4	4	4.1	4.2	27.4	27.2	27.6	27.3	16.5	16.2	16.4	16.5	10.5	10.5	154.7	50.5	49.4	16.45	16.35	27.45	27.3	10.5	49.95	10.85	4	4.15	27.375	16.4
405	GY79405	F	A	10.7	10.7	4.3	4.2	4.2	4.2	26.9	27	27.3	27.5	16.1	16	15.8	16	10.4	10.4	150.4	48.1	48	15.9	16.05	27.4	26.95	10.4	48.05	10.7	4.25	4.2	27.175	15.975
406	GY79406	M	A	10.7	10.7	3.9	3.9	4.3	4.1	27.6	27.5	28	28.1	16	16	15.9	16	9.8	9.7	173.1	48.6	48.5	15.95	16	28.05	27.55	9.75	48.55	10.7	3.9	4.2	27.8	15.975
407	GY79407	F	A	10.5	10.6	4.3	4.3	4.2	4.4	26.3	26.2	26	26.6	15.3	15.3	15.1	15.1	9.6	9.6	144.4	47.9	47.7	15.1	15.3	26.3	26.25	9.6	47.8	10.55	4.3	4.3	26.275	15.2
408	GY79408	M	A	10.7	10.8	4	4	4.2	4.2	26	26.2	25.2	25	15.7	15.7	15.6	15.7	10.4	10.4	139.6	47.7	47.7	15.65	15.7	25.1	26.1	10.4	47.7	10.75	4	4.2	25.6	15.675
409	GY79409	F	A	9.9	9.9	4.4	4.4	4.2	4.4	24.7	25	24.6	24.5	14.6	14.7	14.6	14.7	10.7	10.9	133	46.7	46.4	14.65	14.65	24.55	24.85	10.8	46.55	9.9	4.4	4.3	24.7	14.65
410	GY79410	M	A	10.2	10.3	4.4	4.3	3.9	3.9	26.9	26.8	26.6	26.3	16.2	16.2	16	16	10.4	10.4	152.7	48.9	48.9	16	16.2	26.45	26.85	10.4	48.9	10.25	4.35	3.9	26.65	16.1
411	GY79411	F	A	11.3	11.2	4.2	4.1	3.9	3.9	25.7	25.9	25.9	25.6	15.4	15.4	15.4	15.5	10.5	10.3	129	48.9	48.6	15.45	15.4	25.75	25.8	10.4	48.75	11.25	4.15	3.9	25.775	15.425
412	GY79412	M	A	11.2	11.2	4	4	4.3	4.2	27.6	27.7	27.3	27.5	15.7	15.7	15.8	15.9	11.3	11.2	123.1	49	48.7	15.85	15.7	27.4	27.65	11.25	48.85	11.2	4	4.25	27.525	15.775
413	GY79413	M	A	10.2	10.2	4.2	4	4.1	4	26.4	26	26.7	26.6	14.7	14.8	14.7	14.9	9.5	9.5	132.5	47.4	47.7	14.8	14.75	26.65	26.2	9.5	47.55	10.2	4.1	4.05	26.425	14.775
414	GY79414	M	A	10.7	10.4	4.3	4.1	4.2	4.2	27.7	27.7	27.5	27.6	16.1	16.1	16	15.9	10.9	10.6	161.5	49.4	49.7	15.95	16.1	27.55	27.7	10.75	49.55	10.55	4.2	4.2	27.625	16.025
415	GY79415	F	A	10.2	10.2	4.2	4.1	3.8	3.8	26.6	26.6	27	26.8	15.7	15.7	15.2	15.2	9.7	9.7	149.5	46.9	46.8	15.2	15.7	26.9	26.6	9.7	46.85	10.2	4.15	3.8	26.75	15.45
416	GY79416	M	A	11.1	11	4.5	4.4	4.4	4.4	26.8	26.9	26.9	27.4	16.2	16.2	16.2	16.2	11.3	11.3	158.7	49.2	48.8	16.2	16.2	27.15	26.85	11.3	49	11.05	4.45	4.4	27	16.2
418	GY79418	F	A	11	10.9	4.2	4.2	4	4.1	27.3	27.1	26.9	26.9	14.5	14.7	14.9	15	9.6	9.5	136.9	47.8	47.8	14.95	14.6	26.9	27.2	9.55	47.8	10.95	4.2	4.05	27.05	14.775
419	GY79419	F	A	10.5	10.6	4.3	4.2	3.9	4	28	27.8	27.2	27.2	15.2	15.2	15.2	15.1	10.5	10.5	146.9	47.5	47.6	15.15	15.2	27.2	27.9	10.5	47.55	10.55	4.25	3.95	27.55	15.175
420	GY79420	M	A	11	10.9	4.6	4.5	4.9	4.5	27	27	27.1	27.2	16	16.5	16	16	10.3	10.2	153.2	49.3	49.7	16	16.25	27.15	27	10.25	49.5	10.95	4.55	4.7	27.075	16.125
422	GY79422	F	A	10.3	10.5	3.7	3.6	3.7	3.9	25.8	25.4	26	25.9	15.4	15.5	15.2	15.3	10.3	10.3	135.7	45.9	46.1	15.25	15.45	25.95	25.6	10.3	46	10.4	3.65	3.8	25.775	15.35
424	GY79424	M	A	11.5	11.4	4.2	4	4	3.8	27.2	27	27.2	27.3	15	15	15.4	15.4	9.6	9.5	134.2	50.5	50.5	15.4	15	27.25	27.1	9.55	50.5	11.45	4.1	3.9	27.175	15.2
425	GY79425	F	A	10.5	10.4	3.8	3.7	4	4	25.9	25.7	25.9	25.5	14.7	14.7	14.6	14.6	9.7	9.8	131.4	47	47	14.6	14.7	25.7	25.8	9.75	47	10.45	3.75	4	25.75	14.65
426	GY79426	M	A	10.2	10.2	4.2	4.2	4.2	4.5	27.4	27.3	27.2	27.1	15.5	15.5	15.8	15.9	10.6	10.3	137.8	47.8	47.8	15.85	15.5	27.15	27.35	10.45	47.8	10.2	4.2	4.35	27.25	15.675
427	GY79427	F	A	10.4	10.4	4.3	4.4	4.2	4.1	26.5	26.6	26.9	26.6	15.4	15.4	15.5	15.6	9.8	9.7	160.6	48.9	48.9	15.55	15.4	26.75	26.55	9.75	48.9	10.4	4.35	4.15	26.65	15.475
428	GY79428	F	A	10.8	10.7	4.6	4.6	4.1	4.1	25.7	25.9	25.8	25.8	15	15	15.2	15.2	9.6	9.6	137.8	47.4	47.5	15.2	15	25.8	25.8	9.6	47.45	10.75	4.6	4.1	25.8	15.1
429	GY79429	M	A	10.5	10.4	4.2	4.2	4.3	4.3	27.6	27.6	27.2	26.8	16.2	16.2	16.2	16.2	10.7	10.7	155.3	49.6	49.4	16.2	16.2	27	27.6	10.7	49.5	10.45	4.2	4.3	27.3	16.2
432	GY79432	M	A	10.3	10.2	4.2	4.1	4.2	4.3	28	27.9	27.7	28	15.9	15.9	15.8	15.7	10.4	10.6	145.5	48.3	48.3	15.75	15.9	27.85	27.95	10.5	48.3	10.25	4.15	4.25	27.9	15.825
433	GY79433	F	A	10.3	10.3	4	3.9	3.7	3.9	24	24.2	23.9	23.8	15	14.9	15.1	15.1	10.2	9.9	129.7	47.5	47.3	15.1	14.95	23.85	24.1	10.05	47.4	10.3	3.95	3.8	23.975	15.025
434	GY79434	F	A	9.9	9.8	4.1	4.1	3.9	3.9	24.9	24.4	25.1	24.9	14.6	14.7	14.8	14.8	9.7	9.6	130.6	45.4	45.3	14.8	14.65	25	24.65	9.65	45.35	9.85	4.1	3.9	24.825	14.725
435	GY79435	M	A	10.3	10.2	4.1	4.1	4.1	4.1	27.2	27.1	26.5	26.5	15.1	15.2	15.2	15.2	10	9.8	150.2	48.3	48.2	15.2	15.15	26.5	27.15	9.9	48.25	10.25	4.1	4.1	26.825	15.175
436	GY79436	F	A	10.3	10.3	4.6	4.5	4	4	26.6	26.4	26.3	26.3	15.1	15.2	15.1	15.1	9.7	9.8	137.4	46.5	46.3	15.1	15.15	26.3	26.5	9.75	46.4	10.3	4.55	4	26.4	15.125
437	GY79437	M	A	11	10.8	4.2	4.3	4.3	4.2	27.3	27.5	27.4	27.3	15.9	15.8	16.1	16.1	10.2	10.2	145	49.1	49	16.1	15.85	27.35	27.4	10.2	49.05	10.9	4.25	4.25	27.375	15.975
438	GY79438	F	A	10.2	10.1	3.8	3.7	3.9	3.9	24.7	24.6	26	25.6	14.8	14.9	15	15.2	10	10	132.1	46.1	45.9	15.1	14.85	25.8	24.65	10	46	10.15	3.75	3.9	25.225	14.975
440	GY79440	M	A	10.6	10.5	3.9	3.9	3.9	3.9	27	26.7	27.2	26.7	15.7	15.6	15.5	15.6	9.9	9.9	175.9	49.4	49.3	15.55	15.65	26.95	26.85	9.9	49.35	10.55	3.9	3.9	26.9	15.6
441	GY79441	F	A	9.9	9.8	3.8	3.8	4	4	25	24.7	24.8	24.9	14.9	14.9	14.9	14.9	9.4	9.9	123.9	46.6	46.6	14.9	14.9	24.85	24.85	9.65	46.6	9.85	3.8	4	24.85	14.9
443	GY79443	F	A	10.1	10.1	3.9	3.9	3.9	3.8	26.3	25.5	25.6	25.3	15.2	15.2	15.1	15	10	9.9	146.2	45.5	45.4	15.05	15.2	25.45	25.9	9.95	45.45	10.1	3.9	3.85	25.675	15.125
448	GY79448	F	A	10	9.7	3.7	3.7	3.9	4.2	25.2	24.9	25.2	25.1	15.1	15.2	15.2	15.2	9.9	9.8	149.3	47.1	47.1	15.2	15.15	25.15	25.05	9.85	47.1	9.85	3.7	4.05	25.1	15.175
449	GY79449	F	A	10.6	10.6	3.8	3.7	3.9	4	25.7	25.5	26.1	25.7	15.2	15	14.8	14.9	10.5	10.5	137.5	47.6	47.5	14.85	15.1	25.9	25.6	10.5	47.55	10.6	3.75	3.95	25.75	14.975
450	GY79450	M	A	10.6	10.5	4.3	4.2	3.8	3.7	26	25.9	26.3	25.9	13.8	14	14	14	9.4	10.2	156	49.2	49.1	14	13.9	26.1	25.95	9.8	49.15	10.55	4.25	3.75	26.025	13.95
453	GY79453	F	A	10.1	10.2	4	4.1	4.3	4	26.3	25.9	26.7	26.1	15.1	15.3	15	15.3	10.1	10	133.1	46.8	46.5	15.15	15.2	26.4	26.1	10.05	46.65	10.15	4.05	4.15	26.25	15.175
456	GY79456	F	A	9.4	8.9	4.2	4.3	3.5	3.6	24.3	24.3	24.6	24.6	14.7	14.5	14.5	14.4	9.6	9.4	138.6	46.4	45.8	14.45	14.6	24.6	24.3	9.5	46.1	9.15	4.25	3.55	24.45	14.525
457	GY79457	M	A	10.3	10.7	4.5	4.3	3.8	3.7	26.5	26.7	26.9	27.1	15.4	15.5	15.4	15.5	10.4	10.3	173.4	47.9	47.8	15.45	15.45	27	26.6	10.35	47.85	10.5	4.4	3.75	26.8	15.45
458	GY79458	F	A	10.4	10.2	4.1	4	3.8	3.7	25.9	26.2	26	26.1	15.5	15.6	15.4	15.4	11.7	11.5	150.9	46.9	47.1	15.4	15.55	26.05	26.05	11.6	47	10.3	4.05	3.75	26.05	15.475
459	GY79459	F	A	10.1	10.3	4.2	4.1	3.9	3.8	25.6	25.5	25.4	25.5	14.7	14.8	14.7	14.6	10.3	10.3	154.2	47.7	47.7	14.65	14.75	25.45	25.55	10.3	47.7	10.2	4.15	3.85	25.5	14.7
460	GY79460	F	A	11.1	11	4.2	4.3	4.1	4.3	25	25	25.1	24.7	15.1	15.1	15.1	15.2	10.9	11.2	173.2	49.1	48.8	15.15	15.1	24.9	25	11.05	48.95	11.05	4.25	4.2	24.95	15.125
461	GY79461	F	A	11	10.9	3.6	3.6	4.1	3.9	26.2	25.6	25.8	25.5	15.1	15	15	15	10.1	10.3	146.6	47.3	47.6	15	15.05	25.65	25.9	10.2	47.45	10.95	3.6	4	25.775	15.025
462	GY79462	M	A	10.4	10.2	4	3.8	4	4	27.2	27	27	27.3	15.2	15.1	15	15	11.3	11.2	133.9	48.4	48.1	15	15.15	27.15	27.1	11.25	48.25	10.3	3.9	4	27.125	15.075
463	GY79463	M	A	10.5	10.4	4.2	4.1	4	4.1	26.9	26.6	26.6	26.3	15	15	14.9	15	10.8	11.1	145.1	48	47.9	14.95	15	26.45	26.75	10.95	47.95	10.45	4.15	4.05	26.6	14.975
464	GY79464	F	A	11.7	11.5	4.2	4.2	3.6	3.6	25.6	25.5	26.1	25.9	14.5	14.7	14.5	14.6	9.8	10.1	139.7	49.2	49.2	14.55	14.6	26	25.55	9.95	49.2	11.6	4.2	3.6	25.775	14.575
465	GY79465	F	A	10.3	10.8	3.7	3.8	4	4	26.1	25.7	25.8	24.5	14.6	14.7	14.4	14.5	10	9.9	138.3	46.8	46.8	14.45	14.65	25.15	25.9	9.95	46.8	10.55	3.75	4	25.525	14.55
466	GY79466	M	A	10.9	10.8	4.5	4.4	4.1	4	26.7	26.9	27	26.6	15.3	15.2	15	15	11.5	11.4	156.1	48.9	48.9	15	15.25	26.8	26.8	11.45	48.9	10.85	4.45	4.05	26.8	15.125
467	GY79467	F	A	10.8	11.1	4.1	4.1	4.3	4.1	26.3	26.4	26.2	25.3	15.2	15.3	15.2	15.3	9.8	9.9	139.4	48.7	48.3	15.25	15.25	25.75	26.35	9.85	48.5	10.95	4.1	4.2	26.05	15.25
468	GY79468	F	A	9.8	9.7	3.6	3.7	3.8	3.7	26.2	26.6	25.8	25.6	14.5	14.5	14.6	14.6	10.3	10.6	133.2	46.5	46.3	14.6	14.5	25.7	26.4	10.45	46.4	9.75	3.65	3.75	26.05	14.55
469	GY79469	F	A	11	10.9	4	4	4	4.2	26	26.1	26.6	25.9	14.9	14.9	14.7	14.8	10.6	10.6	138.2	48.4	48.4	14.75	14.9	26.25	26.05	10.6	48.4	10.95	4	4.1	26.15	14.825
470	GY79470	M	A	10.8	10.7	3.7	3.5	4	4	27.9	27.7	27.5	27.7	15.9	15.8	16.1	16.2	11.5	11.5	159.5	49.3	49.4	16.15	15.85	27.6	27.8	11.5	49.35	10.75	3.6	4	27.7	16
471	GY79471	F	A	10.6	10.5	3.9	3.8	3.8	4	26.2	26.1	25.5	25	15.1	15.2	15	15.1	10	10.2	148.5	47.6	47.4	15.05	15.15	25.25	26.15	10.1	47.5	10.55	3.85	3.9	25.7	15.1
472	GY79472	M	A	10.5	10.4	4	3.9	4.1	4	26.8	26.8	25.8	26	15.3	15.4	15.3	15.4	10.6	10.4	176.7	47.5	47.4	15.35	15.35	25.9	26.8	10.5	47.45	10.45	3.95	4.05	26.35	15.35
473	GY79473	F	A	10.1	10.6	3.5	3.4	3.6	3.6	25.4	24.9	25.2	24.8	14.6	14.6	14.5	14.5	10.3	10.2	135.7	46.8	46.9	14.5	14.6	25	25.15	10.25	46.85	10.35	3.45	3.6	25.075	14.55
475	GY79475	F	A	10.8	10.6	3.7	3.7	3.9	3.9	26.5	26.3	26	25.9	14.7	14.8	15.3	15.3	10	9.9	159.6	48.2	47.8	15.3	14.75	25.95	26.4	9.95	48	10.7	3.7	3.9	26.175	15.025
476	GY79476	M	A	10.6	10.5	4.1	4.1	3.9	3.9	27.1	26.9	26.7	26.8	15.6	15.4	15.8	15.8	10.2	9.9	170.6	47.8	48.1	15.8	15.5	26.75	27	10.05	47.95	10.55	4.1	3.9	26.875	15.65
478	GY79478	F	A	10.3	10.2	3.8	3.7	3.9	3.9	24.6	24.6	25	25	14.5	14.6	14.7	14.6	10.5	10.3	130	46	46	14.65	14.55	25	24.6	10.4	46	10.25	3.75	3.9	24.8	14.6
479	GY79479	F	A	10.7	11	4.2	4.1	3.8	3.8	25.4	25.6	24.3	24.2	14.8	14.7	14.7	14.7	10.4	10.5	152.1	48.8	48.7	14.7	14.75	24.25	25.5	10.45	48.75	10.85	4.15	3.8	24.875	14.725
480	GY79480	F	A	10.5	10.3	3.7	3.6	3.9	3.7	24.9	24.8	25	24.6	14.1	14.2	13.1	13.2	9.6	9.3	135.5	47.5	47.3	13.15	14.15	24.8	24.85	9.45	47.4	10.4	3.65	3.8	24.825	13.65
481	GY79481	M	A	10.8	10.6	3.8	3.7	4	3.9	26.9	26.7	26.7	27	15.6	15.7	15.6	15.7	10.4	10.5	163.2	48.2	48	15.65	15.65	26.85	26.8	10.45	48.1	10.7	3.75	3.95	26.825	15.65
482	GY79482	F	A	10.8	10.6	4	4	4.4	4.4	27	26.5	25.6	25.5	15	15	15	15.1	10.4	10.3	140	48.2	48.3	15.05	15	25.55	26.75	10.35	48.25	10.7	4	4.4	26.15	15.025
483	GY79483	F	A	11.4	11.5	3.7	3.6	3.9	3.8	25.9	25.9	26.1	26.5	14.6	14.6	14.7	14.9	10.2	10.2	143.6	47.9	47.5	14.8	14.6	26.3	25.9	10.2	47.7	11.45	3.65	3.85	26.1	14.7
484	GY79484	F	A	10.5	10.4	3.9	3.8	3.8	3.6	25.5	25.9	25.9	25.6	14.4	14.4	14.4	14.4	10.6	10.6	140.1	49	48.8	14.4	14.4	25.75	25.7	10.6	48.9	10.45	3.85	3.7	25.725	14.4
485	GY79485	M	A	11.2	11.3	4.5	4.3	4	3.8	27.1	27.1	27.2	26.8	15.8	15.7	16	16.3	11.2	11.2	161.7	49.8	49.9	16.15	15.75	27	27.1	11.2	49.85	11.25	4.4	3.9	27.05	15.95
487	GY79487	F	A	10.3	10.3	3.7	3.6	3.7	3.7	26.5	26.3	25.1	25.4	15.4	15.4	15.4	15.5	11.1	11.5	149.5	47	46.9	15.45	15.4	25.25	26.4	11.3	46.95	10.3	3.65	3.7	25.825	15.425
488	GY79488	F	A	12	12	4.1	4	4.1	4.1	25.9	25.9	25.8	26.1	14.3	14.4	14.2	14.2	9.1	9.1	118.8	48.1	48.4	14.2	14.35	25.95	25.9	9.1	48.25	12	4.05	4.1	25.925	14.275
489	GY79489	F	A	10.2	10.7	3.6	3.4	4	3.9	25.7	25.5	25.4	25.6	15	14.9	14.9	14.9	10	10.5	123.2	45.3	45.1	14.9	14.95	25.5	25.6	10.25	45.2	10.45	3.5	3.95	25.55	14.925
490	GY79490	M	A	10.7	10.7	4.1	4	4.2	4.1	25.8	26.5	25.9	25.6	15.1	15.2	15.2	15.2	11.2	11.2	143.9	48.2	48.1	15.2	15.15	25.75	26.15	11.2	48.15	10.7	4.05	4.15	25.95	15.175
491	GY79491	M	A	11.5	11.6	4	4.1	4.1	4	27.2	26.9	26.9	26.3	15.4	15.6	15.3	15.4	11.3	11.1	124.4	48.8	48.5	15.35	15.5	26.6	27.05	11.2	48.65	11.55	4.05	4.05	26.825	15.425
492	GY79492	F	A	11	11	4.3	4.2	3.9	4	25.3	25.3	25.6	25.3	15	15	14.7	14.9	9.5	9.5	135.4	47.2	47.2	14.8	15	25.45	25.3	9.5	47.2	11	4.25	3.95	25.375	14.9
493	GY79493	M	A	11.1	11.4	3.7	3.6	4	3.9	27.9	27.4	27.8	27.6	14.5	14.6	14.4	14.6	10.2	10.4	152.5	48.2	48.4	14.5	14.55	27.7	27.65	10.3	48.3	11.25	3.65	3.95	27.675	14.525
494	GY79494	F	A	9.9	9.8	4	3.9	4	4.1	26.2	26	26.6	26.3	14.9	14.8	14.8	14.7	10.2	10.4	150.1	47.2	48	14.75	14.85	26.45	26.1	10.3	47.6	9.85	3.95	4.05	26.275	14.8
495	GY79495	M	A	10.4	10.4	4.1	4	4.1	4	27.1	26.9	25.6	25.6	14.9	15	15	15	10.5	10.5	134.1	48.4	47.9	15	14.95	25.6	27	10.5	48.15	10.4	4.05	4.05	26.3	14.975
496	GY79496	M	A	10.6	10.4	3.9	3.9	4.3	4.3	26.1	26.1	25.4	25.5	15.2	15.3	15.4	15.3	10.8	10.8	150.9	47.7	47.7	15.35	15.25	25.45	26.1	10.8	47.7	10.5	3.9	4.3	25.775	15.3
497	GY79497	F	A	10.6	10.7	3.9	3.9	3.9	3.9	27.3	27.2	27	26.5	15.1	14.8	14.4	14.4	10	10	158.6	48.9	48.8	14.4	14.95	26.75	27.25	10	48.85	10.65	3.9	3.9	27	14.675
498	GY79498	M	A	11.2	10.6	4.4	4.2	4	3.9	26.7	26.9	26.8	26.6	14.8	14.9	14.5	14.5	9.9	10.5	148.8	49.1	49	14.5	14.85	26.7	26.8	10.2	49.05	10.9	4.3	3.95	26.75	14.675
500	GY79500	M	A	11.1	11.1	4	4.1	4	4	26.5	26.8	26.7	26.6	14.6	14.6	14.8	14.7	10.6	10.7	146.4	47.1	47.3	14.75	14.6	26.65	26.65	10.65	47.2	11.1	4.05	4	26.65	14.675
80201	GY80201	M	A	10.2	10.4	3.9	3.8	4	3.8	26.2	26.2	26	25.6	15.3	15.6	15	15.2	10.3	10.3	140.5	47.4	45.3	15.1	15.45	25.8	26.2	10.3	46.35	10.3	3.85	3.9	26	15.275
80202	GY80202	F	A	11.6	11.5	3.5	3.4	4.2	4.1	25.7	25.3	25.7	25.7	14.6	14.7	14.4	14.5	9.9	9.9	128.2	48.1	47.6	14.45	14.65	25.7	25.5	9.9	47.85	11.55	3.45	4.15	25.6	14.55
80203	GY80203	M	A	10.9	11	4	3.9	4.4	4	26.1	26.1	25.8	25.6	15.9	15.9	15.8	15.8	11.6	11.6	147.4	49.2	49.1	15.8	15.9	25.7	26.1	11.6	49.15	10.95	3.95	4.2	25.9	15.85
80205	GY80205	F	A	9.8	9.8	4.1	4	3.6	3.8	24.4	24.3	24.6	24.7	14.4	14.4	14.4	14.5	9.7	9.9	147.2	46.5	46.5	14.45	14.4	24.65	24.35	9.8	46.5	9.8	4.05	3.7	24.5	14.425
80207	GY80207	F	A	11.2	11.2	3.8	3.8	3.8	3.9	25.9	25.9	25.5	25.5	14.8	14.8	15	15.3	10.8	10.4	144	48.4	48.3	15.15	14.8	25.5	25.9	10.6	48.35	11.2	3.8	3.85	25.7	14.975
80208	GY80208	F	A	10.3	10.1	4.3	4.3	4.2	4.2	26.8	26.5	24.5	25.9	14.9	14.8	14.6	14.7	9.1	9.4	159.9	47.5	47.4	14.65	14.85	25.2	26.65	9.25	47.45	10.2	4.3	4.2	25.925	14.75
80209	GY80209	F	A	10.3	10	4.1	4.1	3.9	4	26.3	25.6	25.9	26	14.9	15	14.8	14.8	9.9	9.6	141.2	47	47	14.8	14.95	25.95	25.95	9.75	47	10.15	4.1	3.95	25.95	14.875
80210	GY80210	M	A	10.7	10.5	3.9	3.9	4.1	3.8	25.6	25.7	25.8	25.6	15.3	15.4	15	15	11	11.2	147.9	46.8	46.7	15	15.35	25.7	25.65	11.1	46.75	10.6	3.9	3.95	25.675	15.175
80211	GY80211	M	A	10.4	10.3	3.9	3.8	4.1	4	26.5	26.6	26.2	26.5	15	14.9	14.9	15	10.4	10.2	137.5	47	46.8	14.95	14.95	26.35	26.55	10.3	46.9	10.35	3.85	4.05	26.45	14.95
80213	GY80213	M	A	10.9	10.8	4.1	4	4.4	4.5	25.7	25.7	25.5	25.7	15.5	15.5	15.4	15.4	10.5	10.5	140.6	48.9	48.4	15.4	15.5	25.6	25.7	10.5	48.65	10.85	4.05	4.45	25.65	15.45
80214	GY80214	F	A	10.5	10.3	4	3.9	4.2	4.3	27.3	27.2	27.5	27.4	15.2	15.2	15.3	15.2	11	11	163.6	48.5	48.2	15.25	15.2	27.45	27.25	11	48.35	10.4	3.95	4.25	27.35	15.225
80215	GY80215	F	A	11	10.8	3.6	3.6	4	3.8	25.3	25.4	25.8	25.9	14.8	14.8	14.6	14.8	10.5	11	144.3	47.6	47.7	14.7	14.8	25.85	25.35	10.75	47.65	10.9	3.6	3.9	25.6	14.75
80216	GY80216	F	A	10.9	10.8	4.5	4.5	4.2	4.1	26	25.8	26.2	26.1	15.4	15.6	15.6	15.8	11.5	11.5	153.6	48.1	47.9	15.7	15.5	26.15	25.9	11.5	48	10.85	4.5	4.15	26.025	15.6
80217	GY80217	F	A	11	11	3.9	3.9	3.8	3.8	26.2	26.3	26.8	26.8	14.7	14.7	14.8	15	9.4	9.4	146.3	48.3	48.3	14.9	14.7	26.8	26.25	9.4	48.3	11	3.9	3.8	26.525	14.8
80218	GY80218	F	A	10.7	10.8	3.9	3.9	4	3.8	26.7	26.6	26.3	26.4	15.3	15.1	15	15	10.6	10.5	140.3	47.6	47.6	15	15.2	26.35	26.65	10.55	47.6	10.75	3.9	3.9	26.5	15.1
80219	GY80219	F	A	9.7	9.6	3.9	3.8	3.9	4	25.4	25.3	25.4	25.1	15.2	15.2	15.2	15.2	10	10.2	140	44.8	44.8	15.2	15.2	25.25	25.35	10.1	44.8	9.65	3.85	3.95	25.3	15.2
499	GY79499	F	A	10.8	11.1	3.6	3.5	4	3.8	26	26.1	25.9	25.7	14.8	14.8	14.8	14.9	10	9.8	138.2	48.2	48.1	14.85	14.8	25.8	26.05	9.9	48.15	10.95	3.55	3.9	25.925	14.825
80221	GY80221	F	A	9.4	9.3	3.5	3.4	3.8	3.9	25.4	25.5	25.5	25.4	14.7	14.8	14.9	14.8	11	10.7	133.9	44.9	45.1	14.85	14.75	25.45	25.45	10.85	45	9.35	3.45	3.85	25.45	14.8
80222	GY80222	F	A	10.4	10.6	3.7	3.7	4.1	4	24.6	24.4	25.1	24.6	14.9	15.1	14.9	15	10	10	133.9	46.5	46.5	14.95	15	24.85	24.5	10	46.5	10.5	3.7	4.05	24.675	14.975
80223	GY80223	F	A	10.1	10.1	4.2	4.2	3.9	3.8	26.2	26.3	25.9	26.1	14.5	14.6	14.7	14.7	10	9.9	142.7	47.9	47.9	14.7	14.55	26	26.25	9.95	47.9	10.1	4.2	3.85	26.125	14.625
80224	GY80224	M	A	11	10.8	4.2	4	4.2	4.2	26.7	26.8	26.6	26.5	15.6	15.6	15.4	15.6	10.7	11	151.9	49.5	49.3	15.5	15.6	26.55	26.75	10.85	49.4	10.9	4.1	4.2	26.65	15.55
80225	GY80225	M	A	11.4	11.2	3.9	3.9	4.4	4.3	27.4	27	27.4	27.3	15.2	15.2	15.3	15.4	10.7	10.5	146.6	48.9	48.5	15.35	15.2	27.35	27.2	10.6	48.7	11.3	3.9	4.35	27.275	15.275
80226	GY80226	F	A	11.3	11.1	3.6	3.9	3.8	3.1	25.1	25.1	23.6	24.8	14.7	14.7	14.5	14.6	10.2	10.2	141.2	48.1	47.9	14.55	14.7	24.2	25.1	10.2	48	11.2	3.75	3.45	24.65	14.625
80227	GY80227	F	A	11.4	11.3	4	4	4.1	3.8	26.8	26.6	26.2	26.6	14.5	14.5	14.7	14.4	10.1	10.3	143	47.7	47.9	14.55	14.5	26.4	26.7	10.2	47.8	11.35	4	3.95	26.55	14.525
80228	GY80228	F	A	10.2	10	4	3.9	4.6	4.2	26.3	26.1	26.5	26.1	14.8	14.8	15.1	15.2	10	10.3	149.9	47.2	46.8	15.15	14.8	26.3	26.2	10.15	47	10.1	3.95	4.4	26.25	14.975
80229	GY80229	M	A	10.7	10.7	4	4	4.8	4.6	28.5	28.5	27.7	27.8	15.8	16	15.9	15.9	10.7	10.8	165.4	50	49.9	15.9	15.9	27.75	28.5	10.75	49.95	10.7	4	4.7	28.125	15.9
80230	GY80230	F	A	11.2	10.9	3.9	3.9	3.7	3.9	27.2	27.1	27.6	27.7	15.9	15.9	15.8	15.8	10.8	10.8	143.7	48.3	48.3	15.8	15.9	27.65	27.15	10.8	48.3	11.05	3.9	3.8	27.4	15.85
80231	GY80231	F	A	10.8	10.8	3.9	3.8	4.1	3.9	25.1	25.3	25.2	25.2	15.3	15.4	15.6	15.6	11	10.8	129.3	46.6	46.4	15.6	15.35	25.2	25.2	10.9	46.5	10.8	3.85	4	25.2	15.475
80233	GY80233	M	A	11.6	11.5	4.2	4.1	4.4	4.3	27.5	27.6	27.2	28	15.6	15.6	15.6	15.6	10.7	10.5	142.6	50.9	50.7	15.6	15.6	27.6	27.55	10.6	50.8	11.55	4.15	4.35	27.575	15.6
80234	GY80234	M	A	10.3	10.4	4	3.9	3.9	4	26.3	25.7	26.6	26.5	15.1	15	15	15	10.4	10.3	153.4	47.6	47.6	15	15.05	26.55	26	10.35	47.6	10.35	3.95	3.95	26.275	15.025
80235	GY80235	F	A	10.8	10.8	3.9	3.9	4	4	26.8	26.5	26.6	26.4	14.9	14.9	15.2	15.3	10.8	10.7	142.5	47.5	46.9	15.25	14.9	26.5	26.65	10.75	47.2	10.8	3.9	4	26.575	15.075
80236	GY80236	M	A	10.8	10.7	3.6	3.4	4.5	4.3	26.7	26.4	26.3	26.7	15.6	15.6	15.8	15.7	11.4	11.4	145.3	46.9	47.8	15.75	15.6	26.5	26.55	11.4	47.35	10.75	3.5	4.4	26.525	15.675
80237	GY80237	F	A	10.4	10.2	3.6	3.5	3.8	3.7	25.7	25.8	25.9	26.2	15.1	14.9	15.1	14.9	10.8	10.8	151.5	47.3	47.3	15	15	26.05	25.75	10.8	47.3	10.3	3.55	3.75	25.9	15
80238	GY80238	F	A	11.3	11.3	4	4	3.7	4	27	26.7	27.2	26.9	14.6	14.7	15	15.1	10.3	10.3	169.4	48.7	48.6	15.05	14.65	27.05	26.85	10.3	48.65	11.3	4	3.85	26.95	14.85
80239	GY80239	M	A	10.9	10.9	4.3	4.1	4.4	4.3	26.6	26.5	27.1	27.1	15.5	15.9	15.6	15.9	10.9	11.4	144.2	49.2	49.3	15.75	15.7	27.1	26.55	11.15	49.25	10.9	4.2	4.35	26.825	15.725
80240	GY80240	F	A	10.8	10.8	3.8	3.7	4.2	4.3	26.4	25.6	26.8	26.1	15	15.2	15.4	15.4	10.9	10.8	135.6	47.2	46.9	15.4	15.1	26.45	26	10.85	47.05	10.8	3.75	4.25	26.225	15.25
80241	GY80241	M	A	10.4	10.4	4	3.7	4.4	4	26.8	27	27.8	27.8	14.9	14.9	14.7	14.8	10.5	10.5	122.8	48.8	48.9	14.75	14.9	27.8	26.9	10.5	48.85	10.4	3.85	4.2	27.35	14.825
80242	GY80242	F	A	9.7	9.4	4.2	4.2	3.8	3.6	26.2	25.9	26	25.2	14.5	14.5	14.5	14.8	10.5	10.5	152.2	45.3	45.1	14.65	14.5	25.6	26.05	10.5	45.2	9.55	4.2	3.7	25.825	14.575
80243	GY80243	M	A	11.4	11.4	3.8	3.8	4.4	4.4	26.5	26.3	26.9	26.2	15.3	15.4	15.6	15.7	11.4	11.4	144.7	48	47.8	15.65	15.35	26.55	26.4	11.4	47.9	11.4	3.8	4.4	26.475	15.5
80244	GY80244	F	A	10.2	10.1	3.8	3.7	3.7	3.8	25.7	25.5	26.3	26.1	14.7	14.8	14.8	14.8	10.2	10.1	125.1	46.1	46.4	14.8	14.75	26.2	25.6	10.15	46.25	10.15	3.75	3.75	25.9	14.775
80245	GY80245	M	A	11.5	11.3	4.2	4.2	4.4	4.1	28.4	27.9	27.6	27.2	15	15.1	15	15.2	10.8	10.7	169.9	50.3	50.1	15.1	15.05	27.4	28.15	10.75	50.2	11.4	4.2	4.25	27.775	15.075
80247	GY80247	M	A	11	10.9	3.8	3.8	3.8	3.9	26.7	26.6	27	27.1	15.3	15.2	15.8	15.8	10.8	10.7	133.9	48.5	48.7	15.8	15.25	27.05	26.65	10.75	48.6	10.95	3.8	3.85	26.85	15.525
80249	GY80249	M	A	10.6	10.6	5.1	4.8	3.9	3.8	28.3	28.6	28	28.2	15.6	15.4	15.7	16	10.9	11	160.5	48.8	48.9	15.85	15.5	28.1	28.45	10.95	48.85	10.6	4.95	3.85	28.275	15.675
80250	GY80250	F	A	10.3	10.3	3.6	3.7	3.9	3.7	26.1	26.5	26.3	26.3	14.8	14.8	14.6	14.7	10.4	10.4	158.5	47.8	47.6	14.65	14.8	26.3	26.3	10.4	47.7	10.3	3.65	3.8	26.3	14.725
80251	GY80251	M	A	11.2	11.3	3.8	3.6	4.4	4.4	25	24.5	25.7	25.5	14.4	14.5	15.3	15.4	11.5	11.5	157.3	49.8	49.9	15.35	14.45	25.6	24.75	11.5	49.85	11.25	3.7	4.4	25.175	14.9
80252	GY80252	F	A	10.3	10.4	3.9	3.9	3.9	4	26	25.7	25.7	26.1	14.9	14.7	14.8	15	10.8	10.9	147.7	46.4	46.3	14.9	14.8	25.9	25.85	10.85	46.35	10.35	3.9	3.95	25.875	14.85
80253	GY80253	M	A	11.1	11.1	4.3	4.2	4.4	4.3	28.6	27.8	28	28	15.2	15.2	16	15.7	11.2	11.2	164	49.5	49.4	15.85	15.2	28	28.2	11.2	49.45	11.1	4.25	4.35	28.1	15.525
80254	GY80254	F	A	10.7	10.8	3.5	3.5	4	4	27.7	27.5	26.4	26.3	14.9	14.9	14.8	15	11.5	11.4	152.5	47.3	47.2	14.9	14.9	26.35	27.6	11.45	47.25	10.75	3.5	4	26.975	14.9
80255	GY80255	M	A	11.6	11.6	4.2	4.1	4.2	4.3	25.6	25.3	25.4	25.5	15.2	15.2	15.1	15.4	11	11	150.9	49.3	49.2	15.25	15.2	25.45	25.45	11	49.25	11.6	4.15	4.25	25.45	15.225
80256	GY80256	F	A	10.6	10.5	5.4	5.4	4.4	4.3	25.3	25.9	26.3	26.4	14.9	15	15	15.2	10.5	10.4	151.2	46.6	46.1	15.1	14.95	26.35	25.6	10.45	46.35	10.55	5.4	4.35	25.975	15.025
80257	GY80257	F	A	11.5	11.3	3.5	3.5	3.8	3.9	25.1	25.3	25.7	25.8	15	15.5	15.2	15.4	11.3	11.2	138.9	48.8	48.8	15.3	15.25	25.75	25.2	11.25	48.8	11.4	3.5	3.85	25.475	15.275
80258	GY80258	M	A	11	10.9	4	3.8	4.1	4.1	26	25.9	27.1	26.8	16.1	16.1	15.6	15.6	11.8	11.2	159	48.6	48.9	15.6	16.1	26.95	25.95	11.5	48.75	10.95	3.9	4.1	26.45	15.85
80259	GY80259	F	A	9.7	9.6	4	3.8	3.6	3.8	24.6	24.8	25.1	25.4	14.4	14.4	14.5	14.6	9.7	10	130.8	47.1	47.1	14.55	14.4	25.25	24.7	9.85	47.1	9.65	3.9	3.7	24.975	14.475
80260	GY80260	M	A	10.6	10.6	3.8	3.8	4.1	4	25.7	26	25.4	25.5	15.3	15.2	15.4	15.1	11	11	138.6	48.7	48.4	15.25	15.25	25.45	25.85	11	48.55	10.6	3.8	4.05	25.65	15.25
80261	GY80261	F	A	10.7	11	3.8	3.7	4.3	4.4	27.5	27.5	26.7	26.8	14.9	14.8	14.8	14.8	10.8	10.7	142.1	47.7	47.7	14.8	14.85	26.75	27.5	10.75	47.7	10.85	3.75	4.35	27.125	14.825
80262	GY80262	F	A	10.4	10.2	4	4	3.9	4	25.9	25.9	25.6	25.9	14.6	14.5	14.6	14.8	10.9	10.8	154.4	47	47.1	14.7	14.55	25.75	25.9	10.85	47.05	10.3	4	3.95	25.825	14.625
80263	GY80263	M	A	10	10.1	3.7	3.6	4.1	4	26.6	25.9	26.4	26.5	15.3	15.2	15.2	15.4	10.6	10.3	149.3	48	47.6	15.3	15.25	26.45	26.25	10.45	47.8	10.05	3.65	4.05	26.35	15.275
80264	GY80264	F	A	10.1	10.1	3.8	3.6	3.8	4	25.7	26	25.7	26.1	14.9	14.8	14.8	14.8	11.2	11	146.3	45.8	45.5	14.8	14.85	25.9	25.85	11.1	45.65	10.1	3.7	3.9	25.875	14.825
80265	GY80265	F	A	11.2	11.1	4.4	4.2	3.6	4.2	26.2	26.5	25.9	25.3	14.8	14.8	14.6	14.7	10.3	10.7	138.3	48.1	48	14.65	14.8	25.6	26.35	10.5	48.05	11.15	4.3	3.9	25.975	14.725
80266	GY80266	F	A	10.7	10.7	3.9	3.9	3.9	3.8	26.6	26.9	26.6	26.6	15.1	15.1	15.1	15.3	11.1	11.1	160.4	48	47.6	15.2	15.1	26.6	26.75	11.1	47.8	10.7	3.9	3.85	26.675	15.15
80267	GY80267	F	A	11	10.9	3.7	3.6	4.2	4.1	25.1	25.4	25.4	25.5	14.9	15	15.2	15.6	10.9	10.9	147.2	47.9	47.7	15.4	14.95	25.45	25.25	10.9	47.8	10.95	3.65	4.15	25.35	15.175
80268	GY80268	M	A	10.8	11.2	4	3.9	4	4	27.1	27.1	26.9	27.4	15.3	15.3	15.2	15.5	10	10.2	158.1	49.3	49.5	15.35	15.3	27.15	27.1	10.1	49.4	11	3.95	4	27.125	15.325
80269	GY80269	F	A	10.4	11.2	3.9	3.9	4.4	4.2	24.7	24.6	24.7	24.4	14.9	14.8	14.7	14.6	10.3	10.2	147.1	48.4	48.3	14.65	14.85	24.55	24.65	10.25	48.35	10.8	3.9	4.3	24.6	14.75
80271	GY80271	F	A	10.3	10.3	3.6	3.6	3.9	3.9	24.6	24.7	25.5	25.3	14.9	14.9	15.1	15.2	10.8	10.7	117.2	47	46.8	15.15	14.9	25.4	24.65	10.75	46.9	10.3	3.6	3.9	25.025	15.025
80272	GY80272	F	A	11	10.8	3.7	3.7	3.9	3.8	25.8	25.4	25.8	25.7	15.2	15.1	15.3	15.5	10.5	10.4	133.4	47.1	47.3	15.4	15.15	25.75	25.6	10.45	47.2	10.9	3.7	3.85	25.675	15.275
80273	GY80273	M	A	10.3	10.4	4	3.9	4	4.1	27.4	27.3	27.7	27.6	15.1	15.2	15.3	15.6	10.9	11.1	146.5	48.3	48.2	15.45	15.15	27.65	27.35	11	48.25	10.35	3.95	4.05	27.5	15.3
80274	GY80274	M	A	11.1	10.8	4.1	4.1	4.1	4.2	26.9	26.8	26.6	27	14.8	14.8	15	15.1	10.3	10.3	158.6	48.9	48.9	15.05	14.8	26.8	26.85	10.3	48.9	10.95	4.1	4.15	26.825	14.925
80275	GY80275	F	A	10.8	10.7	3.8	3.8	3.7	3.7	26.4	26.3	26.5	26.3	15.4	15.4	15.2	15.2	10.2	10.2	151.7	47.4	47.3	15.2	15.4	26.4	26.35	10.2	47.35	10.75	3.8	3.7	26.375	15.3
80276	GY80276	M	A	11	11	3.7	3.8	4.3	4.1	26.3	26.2	26.2	26.1	15.7	15.7	15.5	15.8	10.9	10.9	134.5	47.8	47.1	15.65	15.7	26.15	26.25	10.9	47.45	11	3.75	4.2	26.2	15.675
80277	GY80277	F	A	10	10.4	3.6	3.6	4.6	4.6	26.9	27	26.4	27.2	15.2	15.3	15.1	15.2	10.3	10.5	140	47.3	47.3	15.15	15.25	26.8	26.95	10.4	47.3	10.2	3.6	4.6	26.875	15.2
80279	GY80279	F	A	10.4	10.3	3.5	3.5	4	3.8	24.8	25.1	25.3	25.5	15.6	15.6	15.6	15.6	10.6	10.5	152.4	47.4	46.9	15.6	15.6	25.4	24.95	10.55	47.15	10.35	3.5	3.9	25.175	15.6
80280	GY80280	F	A	11	10.9	3.7	3.7	4	3.8	25.9	25.2	25.6	25.5	14.4	14.3	14.4	14.5	10.9	10.5	139.9	46.7	46.7	14.45	14.35	25.55	25.55	10.7	46.7	10.95	3.7	3.9	25.55	14.4
80281	GY80281	F	A	10.5	10.4	4	3.9	4.1	4.1	24.9	25	24.7	25.1	15	15.1	15	15	10.6	10.6	147	45.4	45.4	15	15.05	24.9	24.95	10.6	45.4	10.45	3.95	4.1	24.925	15.025
80282	GY80282	M	A	9.7	9.7	4.1	4.1	4.1	4.1	25.9	25.9	26.1	26.4	14.4	14.6	14.4	14.5	10.7	10.7	137.7	45.8	45.5	14.45	14.5	26.25	25.9	10.7	45.65	9.7	4.1	4.1	26.075	14.475
80283	GY80283	F	A	11	10.9	3.9	3.9	4.1	3.8	27.1	26.8	27.1	27.3	15	15.2	15	14.9	10.6	10	161.1	47.7	47.3	14.95	15.1	27.2	26.95	10.3	47.5	10.95	3.9	3.95	27.075	15.025
80285	GY80285	M	A	11.1	10.9	4.2	4.3	3.9	3.8	25.9	26	26	25.7	15.5	15.4	15.3	15.4	11.1	11	152.3	48.2	47.9	15.35	15.45	25.85	25.95	11.05	48.05	11	4.25	3.85	25.9	15.4
80287	GY80287	M	A	11	11	4.1	4	3.9	4	27	27	27.3	27	15.4	15.5	15.4	15.4	10.9	11.1	167.5	50.2	50.2	15.4	15.45	27.15	27	11	50.2	11	4.05	3.95	27.075	15.425
