# Supplementary material for: Assessing the reproducibility of discriminant function analyses
Source: PeerJ. 2015 Aug 4;3:e1137. doi: 10.7717/peerj.1137 (PMC4540019; doi:10.7717/peerj.1137)
Supplement: Supplemental Information 1 [file peerj-03-1137-s001.zip › DFA_reanalysis_script_and_examples/DFA_reanalysis_batch.r]

#######################################################################
## R Script for Reproduction of Discriminant Function Analyses
#######################################################################
## Written by the Reproducibility Group: Rose Andrew, Arianne Albert, Sebastien Renaut
## Diana Rennison, Dan Bock and Tim Vines
##
## This script performs linear discriminant function analysis of data from published papers.
## Prior to reanalysis, data files have been converted to CSV files with consistent formats
## and organised into folders for studies grouped within years. A spreadsheet was been populated 
## with details about the analysis extracted from papers and data files (see 
## "README_Reanalysis_data_preparation_protocol.txt". 
##
## The authors of three studies (Dechaume-Moncharmont et al. 2011 The Auk 128:78-86, 
## Berzins et al. 2009 Waterbirds 32:459-463, Gugerli 1997 Plant Sys. and Evol. 207:255-272)
## have kindly agreed for us to include their datasets here so that 
## the readers can reproduce our reanalysis. Original files, the R scripts used to extract the data
## used in the DFA ("extract_data.r"), and the converted input file ("infile.csv") are placed in 
## the folder for each study. This file structure was important for organising the 100 data sets and
## is essential for running the script. The details of the analyses in these three studies are found in
## "Reanalysis_examples.txt", which can is also required as input for the script.
##
## Brief summary of columns in "Reanalysis_examples.txt" (see "Reanalysis_metadata.txt" and
## "Reanalysis_preparation.txt" for full description):
##  Study ID: "Study.no."
##  Paper details: "AU"  "TI"	"So"	"PY"	"VL"	"IS"	"BP"	"EP" 
##  Software used in original study: "software.used"
##  Details from data: "Data.folder.name"  "Grouping.column"	"Data.columns"	"Data.notes"
##      N.B. data columns are formatted for R, e.g. 43,49:51,53:54
##  Flags determining studies to be included: "Exclude"  "Infile"
##  Details of original analysis: "PVE_nsummed"  "PVE_paper"	"COEF_type"	"COEF_variable"	
##      "COEF_col"	"COEF_paper"	"PAC_method"	"PAC_group"	"PAC_paper"

## The script can be run via
##      source("DFA_reanalysis_batch.r")

library(MASS)

#######################################################################
## Function needed for standardised coefficients 
##  - modified from http://little-book-of-r-for-multivariate-analysis.readthedocs.org/en/latest/src/multivariateanalysis.html#linear-discriminant-analysis 
#######################################################################
calcWithinGroupsVariance <- function(variable, groupvariable) {
  # find out how many values the group variable can take
  groupvariable2 <- as.factor(groupvariable[[1]])
  levels <- levels(groupvariable2)
  numlevels <- length(levels)
  # get the mean and standard deviation for each group:
  numtotal <- 0
  denomtotal <- 0
  for (i in 1:numlevels) {
    leveli <- levels[i]
    levelidata <- variable[groupvariable == leveli]
    levelilength <- length(levelidata)
    # get the standard deviation for group i:
    sdi <- sd(levelidata)
    numi <- (levelilength - 1) * (sdi * sdi)
    denomi <- levelilength
    numtotal <- numtotal + numi
    denomtotal <- denomtotal + denomi
  }
  # calculate the within-groups variance
  Vw <- numtotal/(denomtotal - numlevels)
  return(Vw)
}

#######################################################################
## Load spreadsheet 
#######################################################################
## Read data file - need to specify quotes because some fields contain apostrophes
spreadsheetfile = "Reanalysis_examples.txt"
dfa_repro = read.table(spreadsheetfile, na.strings = c("NA", "", ".", "#DIV/0!", "#REF!", "#VALUE!", "#NUM!", 
    "9999"), header = T, sep = "\t", quote = "\"", blank.lines.skip = TRUE, stringsAsFactors = F) 

#######################################################################
## Add new columns to hold results
#######################################################################
dfa_repro$nrows = NA  # Number of rows in dataset
dfa_repro$missing = NA  # Missing values in data files
dfa_repro$nincomplete = NA  # Number of incomplete rows
dfa_repro$PVE_flat = NA  # PVE with flat priors
dfa_repro$PVE_prop = NA  # PVE with proportional priors
dfa_repro$PVE_best = NA  # Closest value to the published value
dfa_repro$PVE_diff_perc = NA  # Difference between the published value and the best reanalysed one
dfa_repro$PVE_best_type = NA  # flat or proportional
dfa_repro$COEF_flat_raw = NA  # Raw coefficient, flat priors
dfa_repro$COEF_prop_raw = NA  # Raw coefficient, proportional priors
dfa_repro$COEF_flat_std = NA  # Standardised coefficient, flat priors
dfa_repro$COEF_prop_std = NA  # Standardised coefficient, proportional priors
dfa_repro$COEF_best = NA  # Closest value to the published value
dfa_repro$COEF_diff_perc = NA  # Difference between the published value and the best reanalysed one
dfa_repro$COEF_best_type = NA  # The type of coefficient closest to the published value
dfa_repro$PAC_flat_basic = NA  # Percent assigned correctly, based on resubstitution and flat priors
dfa_repro$PAC_flat_cv = NA  # Percent assigned correctly, based on jackknife cross-validation and flat priors
dfa_repro$PAC_prop_basic = NA  # Percent assigned correctly, based on resubstitution and proportional priors
dfa_repro$PAC_prop_cv = NA  # Percent assigned correctly, based on jackknife cross-validation and proportional priors
dfa_repro$PAC_best = NA  # Closest value to the published value
dfa_repro$PAC_diff_perc = NA  # Difference between the published value and the best reanalysed one
dfa_repro$PAC_best_type = NA  # The type of PAC closest to the published value 

#######################################################################
## Run analysis using information from spreadsheet
#######################################################################
## Which studies to include (those with data files) or exclude (e.g. those missing data columns)
include=dfa_repro$Study.no.[which(dfa_repro$Infile=="y")]
exclude=dfa_repro$Study.no.[which(dfa_repro$Exclude=="y")]

## Loop through studies
for(j in include[!include %in% exclude]){ 
  i = match(j, dfa_repro[, "Study.no."]) 
  
  #######################################################################
  ## Information block - takes values from the spreadsheet
  #######################################################################
  ## Each data set is in a specific folder nested within a 
  ##  folder for studies published in that year
  year = dfa_repro[i, "PY"]
  datadir = dfa_repro[i, "Data.folder.name"]
  
  ## Load and parse the input file ('infile')
  newdat0 = read.csv(file.path(year, datadir, "infile.csv"), na.strings = c("NA", "na", "", ".", "#N/A", "#DIV/0!", 
      "#REF!", "#VALUE!", "#NUM!", "9999", "-9999"))
  
  groupcol = as.numeric(dfa_repro[i, "Grouping.column"])  # Column containing grouping factor
  datcols0 = dfa_repro[i, "Data.columns"]  # Text string listing columns used for DFA
  datcols = eval(parse(text = paste("c(", datcols0, ")", sep = "")))  # Gives warning or error if formatting is wrong
  coefcol = as.numeric(dfa_repro[i, "COEF_col"])  # Column containing variable to focus on for DF coefficient
  newdat0[, groupcol] = factor(newdat0[, groupcol])  # set grouping column as factor
  ngroups = nlevels(newdat0[, groupcol])  # number of groups
  naxes = as.numeric(dfa_repro[i, "PVE_nsummed"])  # number of axes summed for PVE (usually 1)
  coeftype = dfa_repro[i, "COEF_type"]  # standardised or raw DF coefficients
  
  ## Check sample size and exclude rows with missing group data
  newdat = newdat0[which(!is.na(newdat0[, groupcol])), ]
  dfa_repro$nrows[i] = nrow(newdat)
  dfa_repro$missing[i] = any(is.na(newdat[, datcols]))
  dfa_repro$nincomplete[i] = nrow(newdat) - length(which(complete.cases(newdat[, datcols])))
  if (dfa_repro$missing[i]) next 
  
  #######################################################################
  ## Run analysis with flat or proportional priors
  #######################################################################
  
  lda.flat = lda(data.frame(newdat[, datcols]), grouping = newdat[, groupcol], prior = c(rep(1, ngroups)/ngroups))
  lda.prop = lda(data.frame(newdat[, datcols]), grouping = newdat[, groupcol]) 
  
  #######################################################################
  ## PVE 
  #######################################################################
  if (!is.na(dfa_repro$PVE_paper[i])) {
    ## Extract PVE from LDA output
    lda.flat.pve = lda.flat$svd^2/sum(lda.flat$svd^2)
    lda.prop.pve = lda.prop$svd^2/sum(lda.prop$svd^2)
    dfa_repro$PVE_flat[i] = sum(lda.flat.pve[1:naxes]) * 100
    dfa_repro$PVE_prop[i] = sum(lda.prop.pve[1:naxes]) * 100
    
    ## Identify closest value and fill in results columns
    ord = rank(abs(dfa_repro[i, c("PVE_prop", "PVE_flat")] - dfa_repro$PVE_paper[i]), ties = "min")
    dfa_repro$PVE_best[i] = unlist(dfa_repro[i, c("PVE_prop", "PVE_flat")][order(ord)][1])
    dfa_repro$PVE_diff_perc[i] = 100 * (abs(dfa_repro$PVE_best[i] - dfa_repro$PVE_paper[i])/dfa_repro$PVE_paper[i])
    dfa_repro$PVE_best_type[i] = paste(c("prop", "flat")[ord == 1], collapse = ", ")
  } 
  
  #######################################################################
  ## Coefficients
  #######################################################################
  if (!is.na(dfa_repro$COEF_paper[i])) {
    ## Raw coefficients
    dfa_repro$COEF_flat_raw[i] = coef(lda.flat)[match(coefcol, datcols), 1]
    dfa_repro$COEF_prop_raw[i] = coef(lda.prop)[match(coefcol, datcols), 1]
    
    ## Standardised coefficients
    wgsd = sqrt(calcWithinGroupsVariance(newdat[, coefcol], newdat[, groupcol]))
    dfa_repro$COEF_flat_std[i] = dfa_repro$COEF_flat_raw[i] * wgsd
    dfa_repro$COEF_prop_std[i] = dfa_repro$COEF_prop_raw[i] * wgsd
    
    ## Identify closest value and fill in results columns
    if (!is.na(coeftype)) {
      ord = rank(abs(abs(dfa_repro[i, paste(c("COEF_prop_", "COEF_flat_"), coeftype, sep = "")]) - abs(dfa_repro$COEF_paper[i])), 
                 ties = "min")
      dfa_repro$COEF_best[i] = unlist(dfa_repro[i, paste(c("COEF_prop_", "COEF_flat_"), coeftype, sep = "")][order(ord)][1])
      dfa_repro$COEF_diff_perc[i] = 100 * (abs(abs(dfa_repro$COEF_best[i]) - abs(dfa_repro$COEF_paper[i]))/abs(dfa_repro$COEF_paper[i]))
      dfa_repro$COEF_best_type[i] = paste(c("prop", "flat")[ord == 1], collapse = ", ")
    }
  } 
  
  #######################################################################
  ## Percent assigned correctly
  #######################################################################
  ## Classification tables for flat and proportional priors
  if (!is.na(dfa_repro$PAC_paper[i])) {
    ct_flat_basic = table(newdat[, groupcol], predict(lda.flat)$class)
    ct_prop_basic = table(newdat[, groupcol], predict(lda.prop)$class)
    ct_flat_cv = table(newdat[, groupcol], update(lda.flat, CV = T)$class)
    ct_prop_cv = table(newdat[, groupcol], update(lda.prop, CV = T)$class)
    
    ## Percentage of total or just one group assigned correctly Percentage of total
    if (dfa_repro$PAC_group[i] == "all" & !is.na(dfa_repro$PAC_group[i])) {
      dfa_repro$PAC_flat_basic[i] = 100 * sum(diag(ct_flat_basic))/sum(ct_flat_cv)
      dfa_repro$PAC_prop_basic[i] = 100 * sum(diag(ct_prop_basic))/sum(ct_prop_cv)
      dfa_repro$PAC_flat_cv[i] = 100 * sum(diag(ct_flat_cv))/sum(ct_flat_cv)
      dfa_repro$PAC_prop_cv[i] = 100 * sum(diag(ct_prop_cv))/sum(ct_prop_cv)
    } else {
      ## Percentage for just one group - use proportions by row
      thislevel = match(dfa_repro$PAC_group[i], levels(newdat[, groupcol]))
      dfa_repro$PAC_flat_basic[i] = 100 * diag(prop.table(ct_flat_basic, 1))[thislevel]
      dfa_repro$PAC_prop_basic[i] = 100 * diag(prop.table(ct_prop_basic, 1))[thislevel]
      dfa_repro$PAC_flat_cv[i] = 100 * diag(prop.table(ct_flat_cv, 1))[thislevel]
      dfa_repro$PAC_prop_cv[i] = 100 * diag(prop.table(ct_prop_cv, 1))[thislevel]
    }
    
    ## Choose best, depending on whether CV or basic
    pactype = dfa_repro$PAC_method[i]  # Some papers specified which type of PAC was reported
    if (pactype %in% c("basic", "cv")) {
      ord = rank(abs(dfa_repro[i, paste(c("PAC_prop_", "PAC_flat_"), pactype, sep = "")] - dfa_repro$PAC_paper[i]), 
                 ties = "min")
      dfa_repro$PAC_best[i] = unlist(dfa_repro[i, paste(c("PAC_prop_", "PAC_flat_"), pactype, sep = "")][order(ord)][1])
      dfa_repro$PAC_diff_perc[i] = 100 * (abs(dfa_repro$PAC_best[i] - dfa_repro$PAC_paper[i])/dfa_repro$PAC_paper[i])
      dfa_repro$PAC_best_type[i] = paste(c("prop", "flat")[ord == 1], collapse = ", ")
    } else {
      ord = rank(abs(dfa_repro[i, c("PAC_prop_cv", "PAC_prop_basic", "PAC_flat_cv", "PAC_flat_basic")] - dfa_repro$PAC_paper[i]), 
                 ties = "min")
      dfa_repro$PAC_best[i] = unlist(dfa_repro[i, c("PAC_prop_cv", "PAC_prop_basic", "PAC_flat_cv", "PAC_flat_basic")][order(ord)])[1]
      dfa_repro$PAC_diff_perc[i] = 100 * (abs(dfa_repro$PAC_best[i] - dfa_repro$PAC_paper[i])/dfa_repro$PAC_paper[i])
      dfa_repro$PAC_best_type[i] = paste(c("prop_cv", "prop_basic", "flat_cv", "flat_basic")[ord == 1], collapse = ", ")
    }
  }
  dfa_repro[i, ] 
}

## N.B. some data sets produce warning message about collinear variables.

#######################################################################
## Write output to file
#######################################################################
write.table(dfa_repro, file = "Reanalysis_examples_output.txt", sep = "\t", na = "", quote = F, row.names = F) 

## Results columns in output
##  nrows - Number of rows in dataset
##  missing - Missing values in data files
##  nincomplete - Number of incomplete rows
##  PVE_flat - PVE with flat priors
##  PVE_prop - PVE with proportional priors
##  PVE_best - Closest value to the published value
##  PVE_diff_perc - Difference between the published value and the best reanalysed one
##  PVE_best_type - flat or proportional
##  COEF_flat_raw - Raw coefficient, flat priors
##  COEF_prop_raw - Raw coefficient, proportional priors
##  COEF_flat_std - Standardised coefficient, flat priors
##  COEF_prop_std - Standardised coefficient, proportional priors
##  COEF_best - Closest value to the published value
##  COEF_diff_perc - Difference between the published value and the best reanalysed one
##  COEF_best_type - The type of coefficient closest to the published value
##  PAC_flat_basic - Percent assigned correctly, based on resubstitution and flat priors
##  PAC_flat_cv - Percent assigned correctly, based on jackknife cross-validation and flat priors
##  PAC_prop_basic - Percent assigned correctly, based on resubstitution and proportional priors
##  PAC_prop_cv - Percent assigned correctly, based on jackknife cross-validation and proportional priors
##  PAC_best - Closest value to the published value
##  PAC_diff_perc - Difference between the published value and the best reanalysed one
##  PAC_best_type - The type of PAC closest to the published value


#######################################################################
## Output from sessionInfo()
#######################################################################
