# Supplementary material for: Assessing the reproducibility of discriminant function analyses
Source: PeerJ. 2015 Aug 4;3:e1137. doi: 10.7717/peerj.1137 (PMC4540019; doi:10.7717/peerj.1137)
Supplement: Supplemental Information 1 [file peerj-03-1137-s001.zip › DFA_reanalysis_script_and_examples/README_Reanalysis_data_preparation_protocol.txt]

DFA RESULT EXTRACTION AND DATA PREPARATION INSTRUCTIONS
### Studies were divided among group members for data preparation and extraction of results from papers.
### The published results and associated information were added to a shared spreadsheet that was later
### used in the reanalysis.

CHECK THE EMAIL AND LOOK AT THE DATA
	1.It may contain important information about metadata, analyses and data files. 
	2.File formats such as SYSTAT or SAS may need to be extracted using the "foreign" package.
	
SET UP FOLDER FOR FILES
	1.Ensure that a folder exists for the correct year within the working directory and create
	a folder with a unique and informative name (e.g. "Berzins et al Waterbirds" within "2009").
	2.Place the data file in that folder.

SELECT THE ANALYSIS
	The two things we need are a) data we can use and b) results we should be able to reproduce.
	1. If there are multiple analyses that have results presented, choose one that uses morphometric data if possible. Make a note if only the results of non-morphometric analyses are presented.
	2. If there are multiple morphometric analyses that we could reproduce, pick the first one, unless subsequent ones have more extensive results presented.
	3. If it's not clear which columns have been used, make a note and move on. This might be due to
		- stepwise analysis where the final model isn't described in enough details, or
		- uninformative column headings (e.g. languages other than English, abbreviated headings).
	   If the columns aren't labelled but the number of data columns is what you'd expect based on the paper, go ahead with it. Information from authors in the email might help too.
	
PREPARE THE DATA FILE
	1. Identify which data rows should be included and remove all others.
	2. Make sure header row exists, but row names do not (i.e. so that "header=TRUE, row.names=FALSE" settings can be used in with read.csv() function in R).
	3. Make sure the correct grouping column is included.
	4. The analysis will fail if there are missing data in the columns to be analysed. Remove rows with missing data in those columns.
	5. Save as "infile.csv" in the folder containing the PDF and the original data file, with appropriate rows, grouping columns and missing data fields. 
	6. Carry out transformations where necessary as described in the paper.
	7. Identify column numbers to be used in the analysis (groupings and data columns) and add these to the spreadsheet, along with the name of the folder (e.g. Perez-Farrera et al Syst & Biodiv). The data columns should be in a format that would work as an R integer vector (e.g. 2:4,7:12,14:17), but with no c() around it.
	
EXTRACT RESULTS FROM THE PAPER
	1. In each case, we're looking for one value, so only the first DF (discriminant function), highest correlations, etc. This should be less affected by rounding in the data files.
	
### Percentage of variance explained (PVE)
	The percentage of the variance between groups (not the total variance) that is explained by a discriminant function is often called "PVE". As the proportion of variance attributable to various factors is a common idea in statistics, we need to be careful that this is what our PVE refers to. In discriminant analysis, the canonical correlation, which is the square root of the ratio of SSbetween and SStotal, is sometimes interpreted in a similar way (e.g. Floate et al 1995). This is something we'll have to check later for papers where PVE_paper does not match PVE_repro, but please make a note if you see something that suggests this is the case.
	PVE_nsummed - if the PVE for the first DF is given, this is 1, but if they say something like "88% of the variance between the groups was explained by the first three axes", give the number of axes that are summed (e.g. in this case, 3).
	PVE_paper - the value reported in the original paper as a percentage (between 0 and 100).
	
### Discriminant function coefficient (COEF)
	Each discriminant function is a formula similar to a regression equation: each variable is multiplied by a coefficient and the sum of these products yields the score for a given individual. N.B. These are NOT the same as loadings, so if it is not clear, make a note in the spreadsheet. They are most often reported as standardised coefficients, so if there is a choice use the standardised ones. 
	COEF_type - note in the spreadsheet whether standardized ("std") or raw ("raw") coefficients are to be used
	COEF_variable - choose the one with the greatest absolute value and enter its name. This is not used by the script, but may be helpful for comparing results.
	COEF_col - the column number in infile.csv
	COEF_paper - the value reported in the original paper
	
### Percent assigned correctly (PAC)
	Applying discriminant functions to known groups, it is possible to assess how well they classify individuals. 
	PAC_method - There may be multiple ways to do this, so make a note of any extra details that are given about the method, e.g. using jackknife cross-validation (enter "cv") or applying different priors. 
	PAC_group - We would like the total proportion correctly assigned (enter "all"), but if they are only given for particular groups, choose the first one and enter the name of that group, exactly as it appears in the grouping column of the data file.
	PAC_paper - the value reported in the original paper
				
DISCUSS AMBIGUITIES AND DOUBLE-CHECK PROBLEMATIC STUDIES
	Both before and after reanalysis, non-reproducible studies will be assigned to a second person to
	attempt, to avoid reproducer effects.
