# Supplementary material for: Assessing the reproducibility of discriminant function analyses
Source: PeerJ. 2015 Aug 4;3:e1137. doi: 10.7717/peerj.1137 (PMC4540019; doi:10.7717/peerj.1137)
Supplement: Supplemental Information 1 [file peerj-03-1137-s001.zip › DFA_reanalysis_script_and_examples/README_Reanalysis_examples.txt]

#########################################################################
## Reanalysis examples
#########################################################################
The authors of three studies have agreed for us to make their DFA data sets available.
These files, as well as short scripts for extracting data from non-CSV formats where necessary,
are grouped within folders for each paper, within each year. In addition, the files have been 
checked andrelevant information recorded in the spreadsheet "Reanalysis_examples.txt" following the
protocol described in "README_Reanalysis_data_preparation_protocol.txt". The script "DFA_reanalysis_batch.r" will reanalyse the data sets based on this information. 

Gugerli F. 1997. Hybridization of Saxifraga oppositifolia and S. biflora (Saxifragaceae) in a mixed alpine population. Plant Systematics and Evolution 207:255-272.
- needed to be converted from Systat format
- no rows needed to be deleted

Berzins LL, Gilchrist HG, and Burness G. 2009. No assortative mating based on size in black guillemots breeding in the Canadian Arctic. Waterbirds 32:459-463.
- needed to be converted from Systat format
- no rows needed to be deleted

Dechaume-Moncharmont F-X, Monceau K, and Cezilly F. 2011. Sexing birds using discriminant function analysis: a critical appraisal. The Auk 128:78-86.
- data on adults only used
- measurements had to be averaged to combine the left and right side of each bird
- labels in French
- no rows needed to be deleted
- original study used quadratic DFA, but linear DFA gave very similar results for this data set
 
#########################################################################
## Spreadsheet columns for input
#########################################################################
Information for reanalysis of example data sets that authors have kindly given us permission to make 
publicly available. This spreadsheet is needed as additional input to reanalyse the example data
sets using the DFA_reanalysis_revision.r script.

Study.no. - Unique ID
AU - Authors
TI - Title
So - Journal
PY - Publication year
VL - Volume
IS - Issue
BP - Begin page
EP - End page
software.used - Software used in original study
Data.folder.name - name of data folder (within year folder)
Grouping.column - Column in infile containing grouping factor for DFA
Data.columns - Columns in infile containing data
Data.notes - Notes on data file
Category - D: Data discrepancy; E: Excluded prior to study; I: Incorrect data file; 
	M: Insufficient metadata; R: Reanalysed
Exclude - Exclude from study?
Reason - Reason for placing in category that's not R
Infile - "infile.csv" exists
PVE_nsummed - Number of axes summed for PVE
PVE_paper - PVE value in the original paper
COEF_type - Type of coefficient reported (std = standardized, raw = unstandardized)
COEF_variable - Name of variable for coefficient comparison
COEF_col - Column in infile containing the variable for coefficient comparison
COEF_paper - Coefficient value from the original paper
PAC_method - Method used to measure the percentage assigned correctly, if stated (cv = jackknife cross-validation)
PAC_group - Group used for PAC comparison if overall percentage isn't given
PAC_paper - PAC value from the original paper

#########################################################################
## Additional columns in output from script (Reanalysis_examples_output.txt)
#########################################################################
nrows - Number of rows in dataset
missing - Missing values in data files
nincomplete - Number of incomplete rows
PVE_flat - PVE with flat priors
PVE_prop - PVE with proportional priors
PVE_best - Closest value to the published value
PVE_diff_perc - Difference between the published value and the best reanalysed one
PVE_best_type - flat or proportional
COEF_flat_raw - Raw coefficient, flat priors
COEF_prop_raw - Raw coefficient, proportional priors
COEF_flat_std - Standardised coefficient, flat priors
COEF_prop_std - Standardised coefficient, proportional priors
COEF_best - Closest value to the published value
COEF_diff_perc - Difference between the published value and the best reanalysed one
COEF_best_type - The type of coefficient closest to the published value
PAC_flat_basic - Percent assigned correctly, based on resubstitution and flat priors
PAC_flat_cv - Percent assigned correctly, based on jackknife cross-validation and flat priors
PAC_prop_basic - Percent assigned correctly, based on resubstitution and proportional priors
PAC_prop_cv - Percent assigned correctly, based on jackknife cross-validation and proportional priors
PAC_best - Closest value to the published value
PAC_diff_perc - Difference between the published value and the best reanalysed one
PAC_best_type - The type of PAC closest to the published value
