# Supplementary material for: Assessing the reproducibility of discriminant function analyses
Source: PeerJ. 2015 Aug 4;3:e1137. doi: 10.7717/peerj.1137 (PMC4540019; doi:10.7717/peerj.1137)
Supplement: Supplemental Information 1 [file peerj-03-1137-s001.zip › DFA_reanalysis_script_and_examples/Reanalysis_examples.txt]

Study.no.	AU	TI	So	PY	VL	IS	BP	EP	Software.used	Data.folder.name	Grouping.column	Data.columns	Data.notes	Category	Reason	Exclude	Infile	PVE_nsummed	PVE_paper	COEF_type	COEF_variable	COEF_col	COEF_paper	PAC_method	PAC_group	PAC_paper
12	Gugerli, F	Hybridization of Saxifraga oppositifolia and S. biflora (Saxifragaceae) in a mixed alpine population	Plant Systematics and Evolution	1997	207	41337	255	272	SYSTAT	Gugerli Plant Syst & Evol	67	43,49:51,53:54	File opened on Windows only. Repeated the DFA based on metric characters only, leaving out last three rows because of missing data (as described in the paper).	R			y	1	99.5	std	leaf width or GLWLOG	51	-0.57		all	89
78	Berzins, LL; Gilchrist, HG; Burness, G	No Assortative Mating Based on Size in Black Guillemots Breeding in the Canadian Arctic	Waterbirds	2009	32	3	459	463	SYSTAT	Berzins et al Waterbirds	2	5,7	SYD file opened in 32-bit R and appears to contain the right data.	R			y			raw	BILLDEPTH	7	2.8	cv	all	91
89	Dechaume-Moncharmont, FX; Monceau, K; Cezilly, F	Sexing birds using discriminant function analysis: a critical appraisal	the Auk	2011	128	1	78	86	R	Dechaume-Moncharmont et al Auk	3	21,28:34	Used quadratic DFA for classification, but the PAC results match.	R			y								all	80.4
