# Supplementary material for: Assessing the reproducibility of discriminant function analyses
Source: PeerJ. 2015 Aug 4;3:e1137. doi: 10.7717/peerj.1137 (PMC4540019; doi:10.7717/peerj.1137)
Supplement: Supplemental Information 1 [file peerj-03-1137-s001.zip › DFA_reanalysis_script_and_examples/Reanalysis_output_public.txt]

Study.no.	PY	PVE_paper	COEF_paper	PAC_paper	PVE_best	COEF_best	PAC_best	Category	Reason	Software.used
1	1991	47.3		93.2	45.78008376		93.24324324	R		SAS
2	1993	83.2	18.94		84.24330999	20.60898099		R		SAS
3	1995	79.14	2.87	72	79.13614461	-2.868396356	71.875	R		Other
4	1995		0.892	100		0.699972725	100	R		SPSS
5	1995	57.3		91.4	57.31254571		91.42857143	R		SPSS
6	1995		4.02	100		-3.804794365	100	R		SPSS
7	1995		-1.09	92		1.091329559	86.9047619	R		SYSTAT
8	1995		2.115	100		-2.114662867	100	R		SYSTAT
9	1997							E	Not all variables are morphological	Not stated
10	1997	67			66.8879412			R		SPSS
11	1997	96.73	1.5	100	92.55964472	-2.488371531	98.57142857	R		SPSS
12	1997	99.5	-0.57	89	99.03584887	0.611390887	88.65979381	R		SYSTAT
13	1999							M	Row groupings don't match paper	Not stated
14	1999							E	No PVE, coef. or PAC	Not stated
15	1999	65		61	64.21634722		61.40350877	R		SAS
16	1999							E	No PVE, coef. or PAC	SPSS
17	1999			73.4			73.40425532	R		SPSS
18	1999			90			91.66666667	R		SYSTAT
19	2001			100			100	R		Not stated
20	2001	96.7			96.41055308			R		SAS
21	2001			71.3			93.75	R		SAS
22	2001		-1.072	96		-1.072106636	100	R		SPSS
23	2001			100			100	R		SPSS
24	2001	96			96.00376973			R		SPSS
25	2001		5.228	86		-5.227661159	82.55813953	R		SPSS
26	2001			94.37			94.36619718	R		STATISTICA
27	2003			90.32			87.09677419	R		Not stated
28	2003		-2.17567	90.56		-2.175674809	90.56603774	R		Not stated
29	2003							M	Column labels in Spanish	SAS
30	2003							D	Extra rows	SAS
31	2003		1.011	100		1.011344227	100	R		SPSS
32	2003		3.5	81				D	Extra rows	SPSS
33	2003							D	Missing rows and row assignments unclear	SPSS
34	2003			88.9			87.5	R		SPSS
35	2003		0.772	84.3		0.766200831	84.28571429	R		SPSS
36	2003							M	Column labels unclear	STATISTICA
37	2003		1.28	81		-1.275125138	80.57142857	R		SYSTAT
38	2005							E	No PVE, coef. or PAC	JMP
39	2005			79.91			79.71014493	R		Not stated
40	2005	83		73	83.05162018		74.31192661	R		Not stated
41	2005			100			100	R		Not stated
42	2005							E	No PVE, coef. or PAC	Other
43	2005							M	Unclear groups	Other
44	2005							M	Column labels missing	SAS
45	2005			94.3			94.26751592	R		SAS
46	2005			46			38.23529412	R		SPSS
47	2005	55.1	0.352	71.8	55.56948435	0.778687909	70.27027027	R		SPSS
48	2005	67.5			67.048818			R		STATISTICA
49	2005			97			98.80952381	R		STATISTICA
50	2005			100			100	R		SYSTAT
51	2007							D	Missing columns and insufficient metadata	MATLAB
52	2007		1.1	97		1.096600317	96.56357388	R		Not stated
53	2007			87.9			87.89808917	R		Not stated
54	2007		8.62278	97.2972973		3.494767943	98.64864865	R		SAS
55	2007			76			76.57142857	R		SAS
56	2007							D	Missing columns	SAS
57	2007							E	No PVE, coef. or PAC	SPSS
58	2007			76.9			76.92307692	R		SPSS
59	2007		0.689	100		0.647214742	85.41666667	R		SPSS
60	2007	61.8			61.61488655			R		SPSS
61	2007							E	Final model not given	SPSS
62	2007			84			83.28035601	R		SPSS
63	2007			96.1			96.15384615	R		STATISTICA
64	2007	93.34	-0.951	89.189	93.3360083	-0.951423677	89.18918919	R		STATISTICA
65	2007		1.68	83.7		1.677708173	83.72093023	R		STATISTICA
66	2007	90.4		90	90.35784456		90	R		SYSTAT
67	2009			91.2			91.17647059	R		Not stated
68	2009							E	Not DFA	Not stated
69	2009	40.8		79	41.11645964		78.34394904	R		Not stated
70	2009		0.24241	100		0.084352979	100	R		Not stated
71	2009	69	1.05		69.17339251	-1.052656027		R		SAS
72	2009		0.95	80		0.60401149	80	R		SAS
73	2009			100			100	R		SPSS
74	2009							E	Data not morphological	SPSS
75	2009			76.4			76.99680511	R		SPSS
76	2009							D	Missing rows	STATISTICA
77	2009			100			98.07692308	R		STATISTICA
78	2009		2.8	91		2.795298972	91.4893617	R		SYSTAT
79	2011							E	No PVE, coef. or PAC	JMP
80	2011							M	Column labels unclear	JMP
81	2011		-7.06	100		7.062523495	100	R		JMP
82	2011	65.5			65.01216905			R		MATLAB
83	2011							E	Not classical DFA	MATLAB
84	2011	90			90.48132689			R		Not stated
85	2011							D	Missing rows	R
86	2011							I	Wrong file	R
87	2011							I	Wrong file	R
88	2011	58		56	88.25948584		57.14285714	R		R
89	2011			80.4			80.38095238	R		R
90	2011							E	Spanish	SAS
91	2011			100			100	R		SAS
92	2011	81.8			81.66086686			R		SPSS
93	2011	97.7		87.5	97.71915983		87.5	R		SPSS
94	2011	58.3		62.9	58.30708832		62.90322581	R		SPSS
95	2011	87.7			87.46837579			R		SPSS
96	2011							E	Final model not given	SPSS
97	2011							E	Final model not given	SPSS
98	2011			100			100	R		SPSS
99	2011			95.7			93.87755102	R		SPSS
100	2011	96	1.202	100	89.71679725	0.067739342	100	R		SPSS
